# Supplementary material for: Towards sustainable urban food systems: Analyzing contextual and intrapsychic drivers of growing food in small-scale urban agriculture
Source: PLoS One. 2020 Dec 23;15(12):e0243949. doi: 10.1371/journal.pone.0243949 (PMC7757821; doi:10.1371/journal.pone.0243949)
Supplement: S1 Data — (ZIP) [file pone.0243949.s006.zip]

Archive with 4 entries (4 files):
- Data_xlsx/ALT.xlsx
- Data_xlsx/ArizonaCHOICE.xlsx
- Data_xlsx/MichiganCHOICE.xlsx
- Data_xlsx/SET.xlsx
