# Supplementary material for: Towards sustainable urban food systems: Analyzing contextual and intrapsychic drivers of growing food in small-scale urban agriculture
Source: PLoS One. 2020 Dec 23;15(12):e0243949. doi: 10.1371/journal.pone.0243949 (PMC7757821; doi:10.1371/journal.pone.0243949)
Supplement: S1 Data — (ZIP) [file pone.0243949.s006.zip › Data_xlsx/ALT.xlsx]

## Sheet: Alternatives
Alt	Car	Bike	Walk	Tools	Events	Staff	Cost	None
1	0	1	0	1	1	1	300	0
2	1	0	0	1	1	0	0	0
3	1	0	0	0	1	1	100	0
4	0	0	1	1	1	0	100	0
5	1	0	0	1	1	1	300	0
6	0	1	0	1	1	1	200	0
7	1	0	0	0	1	0	300	0
8	1	0	0	1	0	0	300	0
9	0	1	0	0	1	0	200	0
10	0	0	1	0	0	0	300	0
11	0	0	1	0	1	0	100	0
12	0	1	0	1	1	1	0	0
13	0	0	1	1	0	0	100	0
14	1	0	0	0	0	1	100	0
15	1	0	0	0	0	0	0	0
16	0	0	1	0	0	1	0	0
17	0	0	1	1	0	1	200	0
18	1	0	0	1	0	1	100	0
19	0	1	0	1	0	1	0	0
20	0	0	1	0	1	0	300	0
21	0	1	0	0	0	1	200	0
22	0	1	0	0	1	1	200	0
23	0	0	1	1	0	0	0	0
24	0	1	0	0	0	0	200	0
25	.	.	.	.	.	.	.	1
