# Supplementary material for: Towards sustainable urban food systems: Analyzing contextual and intrapsychic drivers of growing food in small-scale urban agriculture
Source: PLoS One. 2020 Dec 23;15(12):e0243949. doi: 10.1371/journal.pone.0243949 (PMC7757821; doi:10.1371/journal.pone.0243949)
Supplement: S1 Data — (ZIP) [file pone.0243949.s006.zip › Data_xlsx/ArizonaCHOICE.xlsx]

## Sheet: Variable_description
Variable name	Variable description	Variable label
Id	Anonymized respondent identification number	Continous
Setid	Choice set identification number	Continous from 1 to 12
choice	Respondents' choices among three alternatives	1, 2 or 3
Age	Age of the respondent in years	Continous
Gender	Gender of the respondent	Dummy, 1 if female, 0 otherwise
hhs	Household size in terms of number of persons in a household	Continous
child	Whether children under the age of 12 are present in a household	Dummy, 1 if yes, 0 otherwise
Knowledge	Represents familiarity and experience with growing foods in CGs. Scores are calculated for each respondent based on weights obtained from a factor analysis	Continous
Attitude	Represents attitudes towards growing foods in CGs. Scores are calculated for each respondent based on weights obtained from a factor analysis	Continous
Reasons_Food_Health	Represents reasons tied to the benefits of participating in CGs in terms of imprved food choice and personal health. Scores are calculated for each respondent based on weights obtained from a factor analysis	Continous
Reasons_Social_Emotion	Represents reasons tied to the benefits of participating in CGs in terms of social engagement and postive emotions. Scores are calculated for each respondent based on weights obtained from a factor analysis	Continous

## Sheet: ArizonaCHOICE
Id	Setid	choice	Age	Gen	hhs	Subjective knowledge	Attitude	Reasons_Food_Health	Reasons_Social_Emotion
1	1	2	35	0	4	1.2	0	0.3	0.5
1	2	1	35	0	4	1.2	0	0.3	0.5
1	3	1	35	0	4	1.2	0	0.3	0.5
1	4	1	35	0	4	1.2	0	0.3	0.5
1	5	1	35	0	4	1.2	0	0.3	0.5
1	6	2	35	0	4	1.2	0	0.3	0.5
1	7	1	35	0	4	1.2	0	0.3	0.5
1	8	2	35	0	4	1.2	0	0.3	0.5
1	9	1	35	0	4	1.2	0	0.3	0.5
1	10	2	35	0	4	1.2	0	0.3	0.5
1	11	1	35	0	4	1.2	0	0.3	0.5
1	12	2	35	0	4	1.2	0	0.3	0.5
2	1	2	65	1	7	1.5	0.7	0.3	0.7
2	2	2	65	1	7	1.5	0.7	0.3	0.7
2	3	3	65	1	7	1.5	0.7	0.3	0.7
2	4	3	65	1	7	1.5	0.7	0.3	0.7
2	5	3	65	1	7	1.5	0.7	0.3	0.7
2	6	2	65	1	7	1.5	0.7	0.3	0.7
2	7	3	65	1	7	1.5	0.7	0.3	0.7
2	8	1	65	1	7	1.5	0.7	0.3	0.7
2	9	3	65	1	7	1.5	0.7	0.3	0.7
2	10	1	65	1	7	1.5	0.7	0.3	0.7
2	11	3	65	1	7	1.5	0.7	0.3	0.7
2	12	1	65	1	7	1.5	0.7	0.3	0.7
3	1	2	57	1	2	-1.2	1.2	0.6	0.5
3	2	3	57	1	2	-1.2	1.2	0.6	0.5
3	3	3	57	1	2	-1.2	1.2	0.6	0.5
3	4	3	57	1	2	-1.2	1.2	0.6	0.5
3	5	3	57	1	2	-1.2	1.2	0.6	0.5
3	6	2	57	1	2	-1.2	1.2	0.6	0.5
3	7	3	57	1	2	-1.2	1.2	0.6	0.5
3	8	3	57	1	2	-1.2	1.2	0.6	0.5
3	9	3	57	1	2	-1.2	1.2	0.6	0.5
3	10	1	57	1	2	-1.2	1.2	0.6	0.5
3	11	3	57	1	2	-1.2	1.2	0.6	0.5
3	12	1	57	1	2	-1.2	1.2	0.6	0.5
4	1	2	53	1	2	0.5	1	0.2	1.8
4	2	2	53	1	2	0.5	1	0.2	1.8
4	3	1	53	1	2	0.5	1	0.2	1.8
4	4	2	53	1	2	0.5	1	0.2	1.8
4	5	2	53	1	2	0.5	1	0.2	1.8
4	6	2	53	1	2	0.5	1	0.2	1.8
4	7	2	53	1	2	0.5	1	0.2	1.8
4	8	2	53	1	2	0.5	1	0.2	1.8
4	9	2	53	1	2	0.5	1	0.2	1.8
4	10	1	53	1	2	0.5	1	0.2	1.8
4	11	1	53	1	2	0.5	1	0.2	1.8
4	12	1	53	1	2	0.5	1	0.2	1.8
5	1	2	70	1	2	1.5	0.6	0.6	1.3
5	2	3	70	1	2	1.5	0.6	0.6	1.3
5	3	3	70	1	2	1.5	0.6	0.6	1.3
5	4	3	70	1	2	1.5	0.6	0.6	1.3
5	5	3	70	1	2	1.5	0.6	0.6	1.3
5	6	2	70	1	2	1.5	0.6	0.6	1.3
5	7	3	70	1	2	1.5	0.6	0.6	1.3
5	8	2	70	1	2	1.5	0.6	0.6	1.3
5	9	3	70	1	2	1.5	0.6	0.6	1.3
5	10	1	70	1	2	1.5	0.6	0.6	1.3
5	11	3	70	1	2	1.5	0.6	0.6	1.3
5	12	1	70	1	2	1.5	0.6	0.6	1.3
6	1	3	70	1	2	-2.3	1.1	-0.5	-0.3
6	2	3	70	1	2	-2.3	1.1	-0.5	-0.3
6	3	3	70	1	2	-2.3	1.1	-0.5	-0.3
6	4	3	70	1	2	-2.3	1.1	-0.5	-0.3
6	5	3	70	1	2	-2.3	1.1	-0.5	-0.3
6	6	3	70	1	2	-2.3	1.1	-0.5	-0.3
6	7	3	70	1	2	-2.3	1.1	-0.5	-0.3
6	8	3	70	1	2	-2.3	1.1	-0.5	-0.3
6	9	3	70	1	2	-2.3	1.1	-0.5	-0.3
6	10	3	70	1	2	-2.3	1.1	-0.5	-0.3
6	11	3	70	1	2	-2.3	1.1	-0.5	-0.3
6	12	3	70	1	2	-2.3	1.1	-0.5	-0.3
7	1	2	79	1	1	1	0.3	-0.1	0.4
7	2	1	79	1	1	1	0.3	-0.1	0.4
7	3	2	79	1	1	1	0.3	-0.1	0.4
7	4	2	79	1	1	1	0.3	-0.1	0.4
7	5	1	79	1	1	1	0.3	-0.1	0.4
7	6	2	79	1	1	1	0.3	-0.1	0.4
7	7	1	79	1	1	1	0.3	-0.1	0.4
7	8	2	79	1	1	1	0.3	-0.1	0.4
7	9	2	79	1	1	1	0.3	-0.1	0.4
7	10	1	79	1	1	1	0.3	-0.1	0.4
7	11	2	79	1	1	1	0.3	-0.1	0.4
7	12	1	79	1	1	1	0.3	-0.1	0.4
8	1	2	60	1	2	-1.7	1.7	0.7	0.9
8	2	1	60	1	2	-1.7	1.7	0.7	0.9
8	3	2	60	1	2	-1.7	1.7	0.7	0.9
8	4	2	60	1	2	-1.7	1.7	0.7	0.9
8	5	1	60	1	2	-1.7	1.7	0.7	0.9
8	6	2	60	1	2	-1.7	1.7	0.7	0.9
8	7	2	60	1	2	-1.7	1.7	0.7	0.9
8	8	2	60	1	2	-1.7	1.7	0.7	0.9
8	9	2	60	1	2	-1.7	1.7	0.7	0.9
8	10	1	60	1	2	-1.7	1.7	0.7	0.9
8	11	2	60	1	2	-1.7	1.7	0.7	0.9
8	12	1	60	1	2	-1.7	1.7	0.7	0.9
9	1	3	73	0	1	0.4	-1	-0.7	-0.5
9	2	3	73	0	1	0.4	-1	-0.7	-0.5
9	3	3	73	0	1	0.4	-1	-0.7	-0.5
9	4	3	73	0	1	0.4	-1	-0.7	-0.5
9	5	3	73	0	1	0.4	-1	-0.7	-0.5
9	6	2	73	0	1	0.4	-1	-0.7	-0.5
9	7	3	73	0	1	0.4	-1	-0.7	-0.5
9	8	3	73	0	1	0.4	-1	-0.7	-0.5
9	9	3	73	0	1	0.4	-1	-0.7	-0.5
9	10	1	73	0	1	0.4	-1	-0.7	-0.5
9	11	3	73	0	1	0.4	-1	-0.7	-0.5
9	12	3	73	0	1	0.4	-1	-0.7	-0.5
10	1	3	54	0	2	-1.3	0.5	-0.1	1
10	2	3	54	0	2	-1.3	0.5	-0.1	1
10	3	3	54	0	2	-1.3	0.5	-0.1	1
10	4	3	54	0	2	-1.3	0.5	-0.1	1
10	5	3	54	0	2	-1.3	0.5	-0.1	1
10	6	3	54	0	2	-1.3	0.5	-0.1	1
10	7	3	54	0	2	-1.3	0.5	-0.1	1
10	8	3	54	0	2	-1.3	0.5	-0.1	1
10	9	3	54	0	2	-1.3	0.5	-0.1	1
10	10	3	54	0	2	-1.3	0.5	-0.1	1
10	11	3	54	0	2	-1.3	0.5	-0.1	1
10	12	3	54	0	2	-1.3	0.5	-0.1	1
11	1	1	45	1	2	0.9	0.3	-0.7	0.4
11	2	2	45	1	2	0.9	0.3	-0.7	0.4
11	3	2	45	1	2	0.9	0.3	-0.7	0.4
11	4	3	45	1	2	0.9	0.3	-0.7	0.4
11	5	1	45	1	2	0.9	0.3	-0.7	0.4
11	6	2	45	1	2	0.9	0.3	-0.7	0.4
11	7	1	45	1	2	0.9	0.3	-0.7	0.4
11	8	2	45	1	2	0.9	0.3	-0.7	0.4
11	9	1	45	1	2	0.9	0.3	-0.7	0.4
11	10	1	45	1	2	0.9	0.3	-0.7	0.4
11	11	1	45	1	2	0.9	0.3	-0.7	0.4
11	12	2	45	1	2	0.9	0.3	-0.7	0.4
12	1	3	56	1	1	0.7	1	0.6	-0.7
12	2	1	56	1	1	0.7	1	0.6	-0.7
12	3	2	56	1	1	0.7	1	0.6	-0.7
12	4	3	56	1	1	0.7	1	0.6	-0.7
12	5	3	56	1	1	0.7	1	0.6	-0.7
12	6	2	56	1	1	0.7	1	0.6	-0.7
12	7	2	56	1	1	0.7	1	0.6	-0.7
12	8	2	56	1	1	0.7	1	0.6	-0.7
12	9	2	56	1	1	0.7	1	0.6	-0.7
12	10	1	56	1	1	0.7	1	0.6	-0.7
12	11	3	56	1	1	0.7	1	0.6	-0.7
12	12	3	56	1	1	0.7	1	0.6	-0.7
13	1	2	49	1	2	-1.2	-0.5	-0.4	-0.7
13	2	3	49	1	2	-1.2	-0.5	-0.4	-0.7
13	3	3	49	1	2	-1.2	-0.5	-0.4	-0.7
13	4	3	49	1	2	-1.2	-0.5	-0.4	-0.7
13	5	3	49	1	2	-1.2	-0.5	-0.4	-0.7
13	6	2	49	1	2	-1.2	-0.5	-0.4	-0.7
13	7	3	49	1	2	-1.2	-0.5	-0.4	-0.7
13	8	1	49	1	2	-1.2	-0.5	-0.4	-0.7
13	9	2	49	1	2	-1.2	-0.5	-0.4	-0.7
13	10	1	49	1	2	-1.2	-0.5	-0.4	-0.7
13	11	3	49	1	2	-1.2	-0.5	-0.4	-0.7
13	12	1	49	1	2	-1.2	-0.5	-0.4	-0.7
14	1	2	34	1	3	-0.5	0.5	0	0.9
14	2	1	34	1	3	-0.5	0.5	0	0.9
14	3	1	34	1	3	-0.5	0.5	0	0.9
14	4	1	34	1	3	-0.5	0.5	0	0.9
14	5	2	34	1	3	-0.5	0.5	0	0.9
14	6	1	34	1	3	-0.5	0.5	0	0.9
14	7	1	34	1	3	-0.5	0.5	0	0.9
14	8	1	34	1	3	-0.5	0.5	0	0.9
14	9	1	34	1	3	-0.5	0.5	0	0.9
14	10	2	34	1	3	-0.5	0.5	0	0.9
14	11	3	34	1	3	-0.5	0.5	0	0.9
14	12	1	34	1	3	-0.5	0.5	0	0.9
15	1	3	59	1	1	-0.3	1.3	0	-0.8
15	2	3	59	1	1	-0.3	1.3	0	-0.8
15	3	3	59	1	1	-0.3	1.3	0	-0.8
15	4	3	59	1	1	-0.3	1.3	0	-0.8
15	5	3	59	1	1	-0.3	1.3	0	-0.8
15	6	2	59	1	1	-0.3	1.3	0	-0.8
15	7	3	59	1	1	-0.3	1.3	0	-0.8
15	8	2	59	1	1	-0.3	1.3	0	-0.8
15	9	3	59	1	1	-0.3	1.3	0	-0.8
15	10	1	59	1	1	-0.3	1.3	0	-0.8
15	11	3	59	1	1	-0.3	1.3	0	-0.8
15	12	3	59	1	1	-0.3	1.3	0	-0.8
16	1	1	49	1	3	0.2	0.8	-0.1	1.5
16	2	2	49	1	3	0.2	0.8	-0.1	1.5
16	3	2	49	1	3	0.2	0.8	-0.1	1.5
16	4	2	49	1	3	0.2	0.8	-0.1	1.5
16	5	1	49	1	3	0.2	0.8	-0.1	1.5
16	6	2	49	1	3	0.2	0.8	-0.1	1.5
16	7	1	49	1	3	0.2	0.8	-0.1	1.5
16	8	2	49	1	3	0.2	0.8	-0.1	1.5
16	9	1	49	1	3	0.2	0.8	-0.1	1.5
16	10	1	49	1	3	0.2	0.8	-0.1	1.5
16	11	1	49	1	3	0.2	0.8	-0.1	1.5
16	12	2	49	1	3	0.2	0.8	-0.1	1.5
17	1	2	63	1	3	0.3	-0.1	-0.1	-0.2
17	2	2	63	1	3	0.3	-0.1	-0.1	-0.2
17	3	3	63	1	3	0.3	-0.1	-0.1	-0.2
17	4	2	63	1	3	0.3	-0.1	-0.1	-0.2
17	5	3	63	1	3	0.3	-0.1	-0.1	-0.2
17	6	3	63	1	3	0.3	-0.1	-0.1	-0.2
17	7	1	63	1	3	0.3	-0.1	-0.1	-0.2
17	8	2	63	1	3	0.3	-0.1	-0.1	-0.2
17	9	2	63	1	3	0.3	-0.1	-0.1	-0.2
17	10	1	63	1	3	0.3	-0.1	-0.1	-0.2
17	11	3	63	1	3	0.3	-0.1	-0.1	-0.2
17	12	1	63	1	3	0.3	-0.1	-0.1	-0.2
18	1	2	59	0	2	1.5	0.5	0.3	0.9
18	2	2	59	0	2	1.5	0.5	0.3	0.9
18	3	2	59	0	2	1.5	0.5	0.3	0.9
18	4	1	59	0	2	1.5	0.5	0.3	0.9
18	5	1	59	0	2	1.5	0.5	0.3	0.9
18	6	2	59	0	2	1.5	0.5	0.3	0.9
18	7	1	59	0	2	1.5	0.5	0.3	0.9
18	8	2	59	0	2	1.5	0.5	0.3	0.9
18	9	2	59	0	2	1.5	0.5	0.3	0.9
18	10	1	59	0	2	1.5	0.5	0.3	0.9
18	11	2	59	0	2	1.5	0.5	0.3	0.9
18	12	1	59	0	2	1.5	0.5	0.3	0.9
19	1	3	55	0	2	0.7	-0.1	-0.5	1
19	2	2	55	0	2	0.7	-0.1	-0.5	1
19	3	2	55	0	2	0.7	-0.1	-0.5	1
19	4	3	55	0	2	0.7	-0.1	-0.5	1
19	5	1	55	0	2	0.7	-0.1	-0.5	1
19	6	2	55	0	2	0.7	-0.1	-0.5	1
19	7	1	55	0	2	0.7	-0.1	-0.5	1
19	8	2	55	0	2	0.7	-0.1	-0.5	1
19	9	1	55	0	2	0.7	-0.1	-0.5	1
19	10	1	55	0	2	0.7	-0.1	-0.5	1
19	11	2	55	0	2	0.7	-0.1	-0.5	1
19	12	1	55	0	2	0.7	-0.1	-0.5	1
20	1	2	54	0	1	1.2	0.1	-0.2	0.7
20	2	3	54	0	1	1.2	0.1	-0.2	0.7
20	3	3	54	0	1	1.2	0.1	-0.2	0.7
20	4	3	54	0	1	1.2	0.1	-0.2	0.7
20	5	3	54	0	1	1.2	0.1	-0.2	0.7
20	6	2	54	0	1	1.2	0.1	-0.2	0.7
20	7	3	54	0	1	1.2	0.1	-0.2	0.7
20	8	2	54	0	1	1.2	0.1	-0.2	0.7
20	9	3	54	0	1	1.2	0.1	-0.2	0.7
20	10	1	54	0	1	1.2	0.1	-0.2	0.7
20	11	3	54	0	1	1.2	0.1	-0.2	0.7
20	12	1	54	0	1	1.2	0.1	-0.2	0.7
21	1	2	32	1	3	0.3	-1.2	-1.1	0.6
21	2	1	32	1	3	0.3	-1.2	-1.1	0.6
21	3	1	32	1	3	0.3	-1.2	-1.1	0.6
21	4	1	32	1	3	0.3	-1.2	-1.1	0.6
21	5	3	32	1	3	0.3	-1.2	-1.1	0.6
21	6	1	32	1	3	0.3	-1.2	-1.1	0.6
21	7	2	32	1	3	0.3	-1.2	-1.1	0.6
21	8	1	32	1	3	0.3	-1.2	-1.1	0.6
21	9	2	32	1	3	0.3	-1.2	-1.1	0.6
21	10	1	32	1	3	0.3	-1.2	-1.1	0.6
21	11	2	32	1	3	0.3	-1.2	-1.1	0.6
21	12	1	32	1	3	0.3	-1.2	-1.1	0.6
22	1	2	68	1	2	-0.4	0.2	1.2	-1.5
22	2	2	68	1	2	-0.4	0.2	1.2	-1.5
22	3	3	68	1	2	-0.4	0.2	1.2	-1.5
22	4	3	68	1	2	-0.4	0.2	1.2	-1.5
22	5	3	68	1	2	-0.4	0.2	1.2	-1.5
22	6	2	68	1	2	-0.4	0.2	1.2	-1.5
22	7	1	68	1	2	-0.4	0.2	1.2	-1.5
22	8	3	68	1	2	-0.4	0.2	1.2	-1.5
22	9	2	68	1	2	-0.4	0.2	1.2	-1.5
22	10	1	68	1	2	-0.4	0.2	1.2	-1.5
22	11	3	68	1	2	-0.4	0.2	1.2	-1.5
22	12	1	68	1	2	-0.4	0.2	1.2	-1.5
23	1	2	60	0	1	0.5	-0.3	-0.3	0.4
23	2	3	60	0	1	0.5	-0.3	-0.3	0.4
23	3	1	60	0	1	0.5	-0.3	-0.3	0.4
23	4	3	60	0	1	0.5	-0.3	-0.3	0.4
23	5	3	60	0	1	0.5	-0.3	-0.3	0.4
23	6	2	60	0	1	0.5	-0.3	-0.3	0.4
23	7	2	60	0	1	0.5	-0.3	-0.3	0.4
23	8	1	60	0	1	0.5	-0.3	-0.3	0.4
23	9	3	60	0	1	0.5	-0.3	-0.3	0.4
23	10	1	60	0	1	0.5	-0.3	-0.3	0.4
23	11	3	60	0	1	0.5	-0.3	-0.3	0.4
23	12	1	60	0	1	0.5	-0.3	-0.3	0.4
24	1	2	55	1	2	1.2	0.7	0.7	1
24	2	2	55	1	2	1.2	0.7	0.7	1
24	3	2	55	1	2	1.2	0.7	0.7	1
24	4	2	55	1	2	1.2	0.7	0.7	1
24	5	3	55	1	2	1.2	0.7	0.7	1
24	6	2	55	1	2	1.2	0.7	0.7	1
24	7	1	55	1	2	1.2	0.7	0.7	1
24	8	2	55	1	2	1.2	0.7	0.7	1
24	9	2	55	1	2	1.2	0.7	0.7	1
24	10	1	55	1	2	1.2	0.7	0.7	1
24	11	1	55	1	2	1.2	0.7	0.7	1
24	12	1	55	1	2	1.2	0.7	0.7	1
25	1	2	36	0	4	-1.1	-1.6	-0.5	0.1
25	2	3	36	0	4	-1.1	-1.6	-0.5	0.1
25	3	3	36	0	4	-1.1	-1.6	-0.5	0.1
25	4	3	36	0	4	-1.1	-1.6	-0.5	0.1
25	5	3	36	0	4	-1.1	-1.6	-0.5	0.1
25	6	2	36	0	4	-1.1	-1.6	-0.5	0.1
25	7	3	36	0	4	-1.1	-1.6	-0.5	0.1
25	8	1	36	0	4	-1.1	-1.6	-0.5	0.1
25	9	3	36	0	4	-1.1	-1.6	-0.5	0.1
25	10	1	36	0	4	-1.1	-1.6	-0.5	0.1
25	11	3	36	0	4	-1.1	-1.6	-0.5	0.1
25	12	1	36	0	4	-1.1	-1.6	-0.5	0.1
26	1	3	68	0	2	-1	-2.2	-1.5	-0.2
26	2	3	68	0	2	-1	-2.2	-1.5	-0.2
26	3	3	68	0	2	-1	-2.2	-1.5	-0.2
26	4	3	68	0	2	-1	-2.2	-1.5	-0.2
26	5	3	68	0	2	-1	-2.2	-1.5	-0.2
26	6	3	68	0	2	-1	-2.2	-1.5	-0.2
26	7	3	68	0	2	-1	-2.2	-1.5	-0.2
26	8	3	68	0	2	-1	-2.2	-1.5	-0.2
26	9	3	68	0	2	-1	-2.2	-1.5	-0.2
26	10	3	68	0	2	-1	-2.2	-1.5	-0.2
26	11	3	68	0	2	-1	-2.2	-1.5	-0.2
26	12	3	68	0	2	-1	-2.2	-1.5	-0.2
27	1	2	46	1	2	-1.2	-1.7	-1.4	0
27	2	2	46	1	2	-1.2	-1.7	-1.4	0
27	3	2	46	1	2	-1.2	-1.7	-1.4	0
27	4	2	46	1	2	-1.2	-1.7	-1.4	0
27	5	3	46	1	2	-1.2	-1.7	-1.4	0
27	6	1	46	1	2	-1.2	-1.7	-1.4	0
27	7	3	46	1	2	-1.2	-1.7	-1.4	0
27	8	2	46	1	2	-1.2	-1.7	-1.4	0
27	9	1	46	1	2	-1.2	-1.7	-1.4	0
27	10	1	46	1	2	-1.2	-1.7	-1.4	0
27	11	2	46	1	2	-1.2	-1.7	-1.4	0
27	12	1	46	1	2	-1.2	-1.7	-1.4	0
28	1	3	32	1	3	-0.8	-3	-0.8	0
28	2	3	32	1	3	-0.8	-3	-0.8	0
28	3	3	32	1	3	-0.8	-3	-0.8	0
28	4	3	32	1	3	-0.8	-3	-0.8	0
28	5	3	32	1	3	-0.8	-3	-0.8	0
28	6	3	32	1	3	-0.8	-3	-0.8	0
28	7	3	32	1	3	-0.8	-3	-0.8	0
28	8	3	32	1	3	-0.8	-3	-0.8	0
28	9	3	32	1	3	-0.8	-3	-0.8	0
28	10	3	32	1	3	-0.8	-3	-0.8	0
28	11	3	32	1	3	-0.8	-3	-0.8	0
28	12	3	32	1	3	-0.8	-3	-0.8	0
29	1	2	35	0	3	1.3	0.6	0.6	1.3
29	2	2	35	0	3	1.3	0.6	0.6	1.3
29	3	2	35	0	3	1.3	0.6	0.6	1.3
29	4	2	35	0	3	1.3	0.6	0.6	1.3
29	5	1	35	0	3	1.3	0.6	0.6	1.3
29	6	2	35	0	3	1.3	0.6	0.6	1.3
29	7	2	35	0	3	1.3	0.6	0.6	1.3
29	8	2	35	0	3	1.3	0.6	0.6	1.3
29	9	2	35	0	3	1.3	0.6	0.6	1.3
29	10	1	35	0	3	1.3	0.6	0.6	1.3
29	11	2	35	0	3	1.3	0.6	0.6	1.3
29	12	2	35	0	3	1.3	0.6	0.6	1.3
30	1	2	25	1	4	-0.7	1.4	0.5	1.5
30	2	3	25	1	4	-0.7	1.4	0.5	1.5
30	3	3	25	1	4	-0.7	1.4	0.5	1.5
30	4	2	25	1	4	-0.7	1.4	0.5	1.5
30	5	3	25	1	4	-0.7	1.4	0.5	1.5
30	6	2	25	1	4	-0.7	1.4	0.5	1.5
30	7	3	25	1	4	-0.7	1.4	0.5	1.5
30	8	3	25	1	4	-0.7	1.4	0.5	1.5
30	9	3	25	1	4	-0.7	1.4	0.5	1.5
30	10	3	25	1	4	-0.7	1.4	0.5	1.5
30	11	2	25	1	4	-0.7	1.4	0.5	1.5
30	12	3	25	1	4	-0.7	1.4	0.5	1.5
31	1	2	58	1	4	1.1	0.9	-0.1	1
31	2	3	58	1	4	1.1	0.9	-0.1	1
31	3	3	58	1	4	1.1	0.9	-0.1	1
31	4	3	58	1	4	1.1	0.9	-0.1	1
31	5	3	58	1	4	1.1	0.9	-0.1	1
31	6	2	58	1	4	1.1	0.9	-0.1	1
31	7	1	58	1	4	1.1	0.9	-0.1	1
31	8	2	58	1	4	1.1	0.9	-0.1	1
31	9	2	58	1	4	1.1	0.9	-0.1	1
31	10	1	58	1	4	1.1	0.9	-0.1	1
31	11	1	58	1	4	1.1	0.9	-0.1	1
31	12	1	58	1	4	1.1	0.9	-0.1	1
32	1	2	28	1	2	-0.2	0.1	0.7	1
32	2	2	28	1	2	-0.2	0.1	0.7	1
32	3	2	28	1	2	-0.2	0.1	0.7	1
32	4	2	28	1	2	-0.2	0.1	0.7	1
32	5	1	28	1	2	-0.2	0.1	0.7	1
32	6	2	28	1	2	-0.2	0.1	0.7	1
32	7	1	28	1	2	-0.2	0.1	0.7	1
32	8	2	28	1	2	-0.2	0.1	0.7	1
32	9	2	28	1	2	-0.2	0.1	0.7	1
32	10	1	28	1	2	-0.2	0.1	0.7	1
32	11	2	28	1	2	-0.2	0.1	0.7	1
32	12	1	28	1	2	-0.2	0.1	0.7	1
33	1	3	49	1	2	0.5	-0.8	-2	-0.5
33	2	3	49	1	2	0.5	-0.8	-2	-0.5
33	3	3	49	1	2	0.5	-0.8	-2	-0.5
33	4	3	49	1	2	0.5	-0.8	-2	-0.5
33	5	3	49	1	2	0.5	-0.8	-2	-0.5
33	6	3	49	1	2	0.5	-0.8	-2	-0.5
33	7	3	49	1	2	0.5	-0.8	-2	-0.5
33	8	3	49	1	2	0.5	-0.8	-2	-0.5
33	9	3	49	1	2	0.5	-0.8	-2	-0.5
33	10	3	49	1	2	0.5	-0.8	-2	-0.5
33	11	3	49	1	2	0.5	-0.8	-2	-0.5
33	12	3	49	1	2	0.5	-0.8	-2	-0.5
34	1	2	52	1	1	0.4	-1.1	-1.4	0
34	2	3	52	1	1	0.4	-1.1	-1.4	0
34	3	3	52	1	1	0.4	-1.1	-1.4	0
34	4	3	52	1	1	0.4	-1.1	-1.4	0
34	5	3	52	1	1	0.4	-1.1	-1.4	0
34	6	2	52	1	1	0.4	-1.1	-1.4	0
34	7	3	52	1	1	0.4	-1.1	-1.4	0
34	8	2	52	1	1	0.4	-1.1	-1.4	0
34	9	2	52	1	1	0.4	-1.1	-1.4	0
34	10	1	52	1	1	0.4	-1.1	-1.4	0
34	11	3	52	1	1	0.4	-1.1	-1.4	0
34	12	1	52	1	1	0.4	-1.1	-1.4	0
35	1	2	24	1	4	0.4	0.4	0.2	-0.2
35	2	3	24	1	4	0.4	0.4	0.2	-0.2
35	3	3	24	1	4	0.4	0.4	0.2	-0.2
35	4	3	24	1	4	0.4	0.4	0.2	-0.2
35	5	3	24	1	4	0.4	0.4	0.2	-0.2
35	6	2	24	1	4	0.4	0.4	0.2	-0.2
35	7	3	24	1	4	0.4	0.4	0.2	-0.2
35	8	1	24	1	4	0.4	0.4	0.2	-0.2
35	9	3	24	1	4	0.4	0.4	0.2	-0.2
35	10	1	24	1	4	0.4	0.4	0.2	-0.2
35	11	3	24	1	4	0.4	0.4	0.2	-0.2
35	12	1	24	1	4	0.4	0.4	0.2	-0.2
36	1	2	41	1	5	-1	-1.9	-2.6	-0.8
36	2	2	41	1	5	-1	-1.9	-2.6	-0.8
36	3	3	41	1	5	-1	-1.9	-2.6	-0.8
36	4	2	41	1	5	-1	-1.9	-2.6	-0.8
36	5	1	41	1	5	-1	-1.9	-2.6	-0.8
36	6	1	41	1	5	-1	-1.9	-2.6	-0.8
36	7	1	41	1	5	-1	-1.9	-2.6	-0.8
36	8	1	41	1	5	-1	-1.9	-2.6	-0.8
36	9	2	41	1	5	-1	-1.9	-2.6	-0.8
36	10	2	41	1	5	-1	-1.9	-2.6	-0.8
36	11	3	41	1	5	-1	-1.9	-2.6	-0.8
36	12	1	41	1	5	-1	-1.9	-2.6	-0.8
37	1	2	67	0	2	0.4	-1.1	-1.4	0
37	2	1	67	0	2	0.4	-1.1	-1.4	0
37	3	2	67	0	2	0.4	-1.1	-1.4	0
37	4	2	67	0	2	0.4	-1.1	-1.4	0
37	5	1	67	0	2	0.4	-1.1	-1.4	0
37	6	2	67	0	2	0.4	-1.1	-1.4	0
37	7	2	67	0	2	0.4	-1.1	-1.4	0
37	8	1	67	0	2	0.4	-1.1	-1.4	0
37	9	2	67	0	2	0.4	-1.1	-1.4	0
37	10	1	67	0	2	0.4	-1.1	-1.4	0
37	11	1	67	0	2	0.4	-1.1	-1.4	0
37	12	1	67	0	2	0.4	-1.1	-1.4	0
38	1	3	37	0	6	-0.6	-1.3	0.4	1.6
38	2	3	37	0	6	-0.6	-1.3	0.4	1.6
38	3	3	37	0	6	-0.6	-1.3	0.4	1.6
38	4	3	37	0	6	-0.6	-1.3	0.4	1.6
38	5	3	37	0	6	-0.6	-1.3	0.4	1.6
38	6	2	37	0	6	-0.6	-1.3	0.4	1.6
38	7	3	37	0	6	-0.6	-1.3	0.4	1.6
38	8	2	37	0	6	-0.6	-1.3	0.4	1.6
38	9	3	37	0	6	-0.6	-1.3	0.4	1.6
38	10	1	37	0	6	-0.6	-1.3	0.4	1.6
38	11	3	37	0	6	-0.6	-1.3	0.4	1.6
38	12	3	37	0	6	-0.6	-1.3	0.4	1.6
39	1	2	66	1	1	-0.8	0.3	1.6	-2.1
39	2	1	66	1	1	-0.8	0.3	1.6	-2.1
39	3	2	66	1	1	-0.8	0.3	1.6	-2.1
39	4	3	66	1	1	-0.8	0.3	1.6	-2.1
39	5	3	66	1	1	-0.8	0.3	1.6	-2.1
39	6	2	66	1	1	-0.8	0.3	1.6	-2.1
39	7	1	66	1	1	-0.8	0.3	1.6	-2.1
39	8	2	66	1	1	-0.8	0.3	1.6	-2.1
39	9	2	66	1	1	-0.8	0.3	1.6	-2.1
39	10	1	66	1	1	-0.8	0.3	1.6	-2.1
39	11	2	66	1	1	-0.8	0.3	1.6	-2.1
39	12	1	66	1	1	-0.8	0.3	1.6	-2.1
40	1	1	33	1	3	1.4	0.6	0.3	1.3
40	2	1	33	1	3	1.4	0.6	0.3	1.3
40	3	1	33	1	3	1.4	0.6	0.3	1.3
40	4	2	33	1	3	1.4	0.6	0.3	1.3
40	5	1	33	1	3	1.4	0.6	0.3	1.3
40	6	2	33	1	3	1.4	0.6	0.3	1.3
40	7	2	33	1	3	1.4	0.6	0.3	1.3
40	8	1	33	1	3	1.4	0.6	0.3	1.3
40	9	1	33	1	3	1.4	0.6	0.3	1.3
40	10	1	33	1	3	1.4	0.6	0.3	1.3
40	11	1	33	1	3	1.4	0.6	0.3	1.3
40	12	3	33	1	3	1.4	0.6	0.3	1.3
41	1	1	28	0	3	1.2	0.2	0.6	0.8
41	2	2	28	0	3	1.2	0.2	0.6	0.8
41	3	3	28	0	3	1.2	0.2	0.6	0.8
41	4	3	28	0	3	1.2	0.2	0.6	0.8
41	5	3	28	0	3	1.2	0.2	0.6	0.8
41	6	2	28	0	3	1.2	0.2	0.6	0.8
41	7	3	28	0	3	1.2	0.2	0.6	0.8
41	8	3	28	0	3	1.2	0.2	0.6	0.8
41	9	3	28	0	3	1.2	0.2	0.6	0.8
41	10	1	28	0	3	1.2	0.2	0.6	0.8
41	11	3	28	0	3	1.2	0.2	0.6	0.8
41	12	1	28	0	3	1.2	0.2	0.6	0.8
42	1	3	69	1	2	0.6	0.4	1.7	-1.7
42	2	2	69	1	2	0.6	0.4	1.7	-1.7
42	3	3	69	1	2	0.6	0.4	1.7	-1.7
42	4	3	69	1	2	0.6	0.4	1.7	-1.7
42	5	3	69	1	2	0.6	0.4	1.7	-1.7
42	6	3	69	1	2	0.6	0.4	1.7	-1.7
42	7	3	69	1	2	0.6	0.4	1.7	-1.7
42	8	3	69	1	2	0.6	0.4	1.7	-1.7
42	9	1	69	1	2	0.6	0.4	1.7	-1.7
42	10	3	69	1	2	0.6	0.4	1.7	-1.7
42	11	3	69	1	2	0.6	0.4	1.7	-1.7
42	12	1	69	1	2	0.6	0.4	1.7	-1.7
43	1	2	67	1	1	0.1	-0.1	0.5	-1.4
43	2	3	67	1	1	0.1	-0.1	0.5	-1.4
43	3	3	67	1	1	0.1	-0.1	0.5	-1.4
43	4	3	67	1	1	0.1	-0.1	0.5	-1.4
43	5	3	67	1	1	0.1	-0.1	0.5	-1.4
43	6	2	67	1	1	0.1	-0.1	0.5	-1.4
43	7	3	67	1	1	0.1	-0.1	0.5	-1.4
43	8	1	67	1	1	0.1	-0.1	0.5	-1.4
43	9	3	67	1	1	0.1	-0.1	0.5	-1.4
43	10	1	67	1	1	0.1	-0.1	0.5	-1.4
43	11	3	67	1	1	0.1	-0.1	0.5	-1.4
43	12	1	67	1	1	0.1	-0.1	0.5	-1.4
44	1	2	27	0	5	0.6	-0.7	0.3	0.1
44	2	1	27	0	5	0.6	-0.7	0.3	0.1
44	3	1	27	0	5	0.6	-0.7	0.3	0.1
44	4	1	27	0	5	0.6	-0.7	0.3	0.1
44	5	2	27	0	5	0.6	-0.7	0.3	0.1
44	6	1	27	0	5	0.6	-0.7	0.3	0.1
44	7	2	27	0	5	0.6	-0.7	0.3	0.1
44	8	1	27	0	5	0.6	-0.7	0.3	0.1
44	9	2	27	0	5	0.6	-0.7	0.3	0.1
44	10	2	27	0	5	0.6	-0.7	0.3	0.1
44	11	2	27	0	5	0.6	-0.7	0.3	0.1
44	12	1	27	0	5	0.6	-0.7	0.3	0.1
45	1	2	54	1	3	0.5	0.3	-0.6	-0.5
45	2	3	54	1	3	0.5	0.3	-0.6	-0.5
45	3	3	54	1	3	0.5	0.3	-0.6	-0.5
45	4	3	54	1	3	0.5	0.3	-0.6	-0.5
45	5	3	54	1	3	0.5	0.3	-0.6	-0.5
45	6	2	54	1	3	0.5	0.3	-0.6	-0.5
45	7	3	54	1	3	0.5	0.3	-0.6	-0.5
45	8	2	54	1	3	0.5	0.3	-0.6	-0.5
45	9	3	54	1	3	0.5	0.3	-0.6	-0.5
45	10	1	54	1	3	0.5	0.3	-0.6	-0.5
45	11	3	54	1	3	0.5	0.3	-0.6	-0.5
45	12	1	54	1	3	0.5	0.3	-0.6	-0.5
46	1	2	39	1	7	-0.3	-0.4	-0.3	-1.3
46	2	3	39	1	7	-0.3	-0.4	-0.3	-1.3
46	3	3	39	1	7	-0.3	-0.4	-0.3	-1.3
46	4	3	39	1	7	-0.3	-0.4	-0.3	-1.3
46	5	3	39	1	7	-0.3	-0.4	-0.3	-1.3
46	6	2	39	1	7	-0.3	-0.4	-0.3	-1.3
46	7	3	39	1	7	-0.3	-0.4	-0.3	-1.3
46	8	2	39	1	7	-0.3	-0.4	-0.3	-1.3
46	9	3	39	1	7	-0.3	-0.4	-0.3	-1.3
46	10	1	39	1	7	-0.3	-0.4	-0.3	-1.3
46	11	3	39	1	7	-0.3	-0.4	-0.3	-1.3
46	12	1	39	1	7	-0.3	-0.4	-0.3	-1.3
47	1	2	67	0	2	-1.3	0.8	-0.3	0.2
47	2	3	67	0	2	-1.3	0.8	-0.3	0.2
47	3	3	67	0	2	-1.3	0.8	-0.3	0.2
47	4	3	67	0	2	-1.3	0.8	-0.3	0.2
47	5	3	67	0	2	-1.3	0.8	-0.3	0.2
47	6	2	67	0	2	-1.3	0.8	-0.3	0.2
47	7	3	67	0	2	-1.3	0.8	-0.3	0.2
47	8	2	67	0	2	-1.3	0.8	-0.3	0.2
47	9	3	67	0	2	-1.3	0.8	-0.3	0.2
47	10	1	67	0	2	-1.3	0.8	-0.3	0.2
47	11	3	67	0	2	-1.3	0.8	-0.3	0.2
47	12	1	67	0	2	-1.3	0.8	-0.3	0.2
48	1	2	49	0	1	0.3	-1.4	0.4	1.1
48	2	1	49	0	1	0.3	-1.4	0.4	1.1
48	3	3	49	0	1	0.3	-1.4	0.4	1.1
48	4	3	49	0	1	0.3	-1.4	0.4	1.1
48	5	3	49	0	1	0.3	-1.4	0.4	1.1
48	6	1	49	0	1	0.3	-1.4	0.4	1.1
48	7	1	49	0	1	0.3	-1.4	0.4	1.1
48	8	2	49	0	1	0.3	-1.4	0.4	1.1
48	9	3	49	0	1	0.3	-1.4	0.4	1.1
48	10	1	49	0	1	0.3	-1.4	0.4	1.1
48	11	1	49	0	1	0.3	-1.4	0.4	1.1
48	12	1	49	0	1	0.3	-1.4	0.4	1.1
49	1	2	24	1	1	-0.4	0.1	0.6	1.1
49	2	2	24	1	1	-0.4	0.1	0.6	1.1
49	3	2	24	1	1	-0.4	0.1	0.6	1.1
49	4	2	24	1	1	-0.4	0.1	0.6	1.1
49	5	1	24	1	1	-0.4	0.1	0.6	1.1
49	6	2	24	1	1	-0.4	0.1	0.6	1.1
49	7	1	24	1	1	-0.4	0.1	0.6	1.1
49	8	2	24	1	1	-0.4	0.1	0.6	1.1
49	9	2	24	1	1	-0.4	0.1	0.6	1.1
49	10	1	24	1	1	-0.4	0.1	0.6	1.1
49	11	2	24	1	1	-0.4	0.1	0.6	1.1
49	12	1	24	1	1	-0.4	0.1	0.6	1.1
50	1	2	32	1	5	-1.2	0.7	0.6	1.2
50	2	1	32	1	5	-1.2	0.7	0.6	1.2
50	3	2	32	1	5	-1.2	0.7	0.6	1.2
50	4	2	32	1	5	-1.2	0.7	0.6	1.2
50	5	3	32	1	5	-1.2	0.7	0.6	1.2
50	6	2	32	1	5	-1.2	0.7	0.6	1.2
50	7	1	32	1	5	-1.2	0.7	0.6	1.2
50	8	2	32	1	5	-1.2	0.7	0.6	1.2
50	9	2	32	1	5	-1.2	0.7	0.6	1.2
50	10	1	32	1	5	-1.2	0.7	0.6	1.2
50	11	2	32	1	5	-1.2	0.7	0.6	1.2
50	12	1	32	1	5	-1.2	0.7	0.6	1.2
51	1	2	43	0	4	0.1	0.6	-0.9	0.2
51	2	2	43	0	4	0.1	0.6	-0.9	0.2
51	3	2	43	0	4	0.1	0.6	-0.9	0.2
51	4	2	43	0	4	0.1	0.6	-0.9	0.2
51	5	1	43	0	4	0.1	0.6	-0.9	0.2
51	6	2	43	0	4	0.1	0.6	-0.9	0.2
51	7	1	43	0	4	0.1	0.6	-0.9	0.2
51	8	2	43	0	4	0.1	0.6	-0.9	0.2
51	9	2	43	0	4	0.1	0.6	-0.9	0.2
51	10	1	43	0	4	0.1	0.6	-0.9	0.2
51	11	1	43	0	4	0.1	0.6	-0.9	0.2
51	12	1	43	0	4	0.1	0.6	-0.9	0.2
52	1	2	74	1	2	1	0.8	0.8	0.1
52	2	1	74	1	2	1	0.8	0.8	0.1
52	3	1	74	1	2	1	0.8	0.8	0.1
52	4	2	74	1	2	1	0.8	0.8	0.1
52	5	1	74	1	2	1	0.8	0.8	0.1
52	6	2	74	1	2	1	0.8	0.8	0.1
52	7	2	74	1	2	1	0.8	0.8	0.1
52	8	1	74	1	2	1	0.8	0.8	0.1
52	9	2	74	1	2	1	0.8	0.8	0.1
52	10	1	74	1	2	1	0.8	0.8	0.1
52	11	1	74	1	2	1	0.8	0.8	0.1
52	12	1	74	1	2	1	0.8	0.8	0.1
53	1	2	38	1	2	1.4	0.7	0.2	1.8
53	2	2	38	1	2	1.4	0.7	0.2	1.8
53	3	2	38	1	2	1.4	0.7	0.2	1.8
53	4	1	38	1	2	1.4	0.7	0.2	1.8
53	5	1	38	1	2	1.4	0.7	0.2	1.8
53	6	1	38	1	2	1.4	0.7	0.2	1.8
53	7	1	38	1	2	1.4	0.7	0.2	1.8
53	8	1	38	1	2	1.4	0.7	0.2	1.8
53	9	2	38	1	2	1.4	0.7	0.2	1.8
53	10	2	38	1	2	1.4	0.7	0.2	1.8
53	11	1	38	1	2	1.4	0.7	0.2	1.8
53	12	1	38	1	2	1.4	0.7	0.2	1.8
54	1	3	22	0	3	-1.4	-0.1	1	-1.1
54	2	1	22	0	3	-1.4	-0.1	1	-1.1
54	3	3	22	0	3	-1.4	-0.1	1	-1.1
54	4	3	22	0	3	-1.4	-0.1	1	-1.1
54	5	3	22	0	3	-1.4	-0.1	1	-1.1
54	6	2	22	0	3	-1.4	-0.1	1	-1.1
54	7	2	22	0	3	-1.4	-0.1	1	-1.1
54	8	2	22	0	3	-1.4	-0.1	1	-1.1
54	9	2	22	0	3	-1.4	-0.1	1	-1.1
54	10	1	22	0	3	-1.4	-0.1	1	-1.1
54	11	3	22	0	3	-1.4	-0.1	1	-1.1
54	12	3	22	0	3	-1.4	-0.1	1	-1.1
55	1	2	53	1	1	0.5	1.1	1.5	-0.5
55	2	1	53	1	1	0.5	1.1	1.5	-0.5
55	3	1	53	1	1	0.5	1.1	1.5	-0.5
55	4	1	53	1	1	0.5	1.1	1.5	-0.5
55	5	1	53	1	1	0.5	1.1	1.5	-0.5
55	6	2	53	1	1	0.5	1.1	1.5	-0.5
55	7	2	53	1	1	0.5	1.1	1.5	-0.5
55	8	1	53	1	1	0.5	1.1	1.5	-0.5
55	9	2	53	1	1	0.5	1.1	1.5	-0.5
55	10	1	53	1	1	0.5	1.1	1.5	-0.5
55	11	2	53	1	1	0.5	1.1	1.5	-0.5
55	12	1	53	1	1	0.5	1.1	1.5	-0.5
56	1	2	65	0	1	0.8	-0.4	-0.5	-0.5
56	2	3	65	0	1	0.8	-0.4	-0.5	-0.5
56	3	3	65	0	1	0.8	-0.4	-0.5	-0.5
56	4	3	65	0	1	0.8	-0.4	-0.5	-0.5
56	5	3	65	0	1	0.8	-0.4	-0.5	-0.5
56	6	2	65	0	1	0.8	-0.4	-0.5	-0.5
56	7	3	65	0	1	0.8	-0.4	-0.5	-0.5
56	8	2	65	0	1	0.8	-0.4	-0.5	-0.5
56	9	3	65	0	1	0.8	-0.4	-0.5	-0.5
56	10	1	65	0	1	0.8	-0.4	-0.5	-0.5
56	11	3	65	0	1	0.8	-0.4	-0.5	-0.5
56	12	1	65	0	1	0.8	-0.4	-0.5	-0.5
57	1	2	56	0	6	-1.7	0.9	-0.4	0.7
57	2	1	56	0	6	-1.7	0.9	-0.4	0.7
57	3	2	56	0	6	-1.7	0.9	-0.4	0.7
57	4	3	56	0	6	-1.7	0.9	-0.4	0.7
57	5	1	56	0	6	-1.7	0.9	-0.4	0.7
57	6	2	56	0	6	-1.7	0.9	-0.4	0.7
57	7	2	56	0	6	-1.7	0.9	-0.4	0.7
57	8	2	56	0	6	-1.7	0.9	-0.4	0.7
57	9	2	56	0	6	-1.7	0.9	-0.4	0.7
57	10	1	56	0	6	-1.7	0.9	-0.4	0.7
57	11	2	56	0	6	-1.7	0.9	-0.4	0.7
57	12	1	56	0	6	-1.7	0.9	-0.4	0.7
58	1	1	34	0	4	1.6	0.7	0.6	1.3
58	2	2	34	0	4	1.6	0.7	0.6	1.3
58	3	1	34	0	4	1.6	0.7	0.6	1.3
58	4	1	34	0	4	1.6	0.7	0.6	1.3
58	5	1	34	0	4	1.6	0.7	0.6	1.3
58	6	2	34	0	4	1.6	0.7	0.6	1.3
58	7	2	34	0	4	1.6	0.7	0.6	1.3
58	8	2	34	0	4	1.6	0.7	0.6	1.3
58	9	1	34	0	4	1.6	0.7	0.6	1.3
58	10	1	34	0	4	1.6	0.7	0.6	1.3
58	11	1	34	0	4	1.6	0.7	0.6	1.3
58	12	2	34	0	4	1.6	0.7	0.6	1.3
59	1	3	30	1	4	0.6	0.9	0.5	-0.5
59	2	3	30	1	4	0.6	0.9	0.5	-0.5
59	3	3	30	1	4	0.6	0.9	0.5	-0.5
59	4	3	30	1	4	0.6	0.9	0.5	-0.5
59	5	3	30	1	4	0.6	0.9	0.5	-0.5
59	6	2	30	1	4	0.6	0.9	0.5	-0.5
59	7	3	30	1	4	0.6	0.9	0.5	-0.5
59	8	2	30	1	4	0.6	0.9	0.5	-0.5
59	9	3	30	1	4	0.6	0.9	0.5	-0.5
59	10	1	30	1	4	0.6	0.9	0.5	-0.5
59	11	3	30	1	4	0.6	0.9	0.5	-0.5
59	12	1	30	1	4	0.6	0.9	0.5	-0.5
60	1	2	35	1	3	0.3	0.5	0.8	0.8
60	2	2	35	1	3	0.3	0.5	0.8	0.8
60	3	3	35	1	3	0.3	0.5	0.8	0.8
60	4	3	35	1	3	0.3	0.5	0.8	0.8
60	5	3	35	1	3	0.3	0.5	0.8	0.8
60	6	2	35	1	3	0.3	0.5	0.8	0.8
60	7	1	35	1	3	0.3	0.5	0.8	0.8
60	8	2	35	1	3	0.3	0.5	0.8	0.8
60	9	2	35	1	3	0.3	0.5	0.8	0.8
60	10	1	35	1	3	0.3	0.5	0.8	0.8
60	11	3	35	1	3	0.3	0.5	0.8	0.8
60	12	1	35	1	3	0.3	0.5	0.8	0.8
61	1	2	28	1	2	-1.1	0.4	0.5	-0.7
61	2	1	28	1	2	-1.1	0.4	0.5	-0.7
61	3	2	28	1	2	-1.1	0.4	0.5	-0.7
61	4	2	28	1	2	-1.1	0.4	0.5	-0.7
61	5	1	28	1	2	-1.1	0.4	0.5	-0.7
61	6	2	28	1	2	-1.1	0.4	0.5	-0.7
61	7	2	28	1	2	-1.1	0.4	0.5	-0.7
61	8	2	28	1	2	-1.1	0.4	0.5	-0.7
61	9	2	28	1	2	-1.1	0.4	0.5	-0.7
61	10	1	28	1	2	-1.1	0.4	0.5	-0.7
61	11	1	28	1	2	-1.1	0.4	0.5	-0.7
61	12	1	28	1	2	-1.1	0.4	0.5	-0.7
62	1	2	36	1	3	-1.2	1	-0.5	-0.4
62	2	3	36	1	3	-1.2	1	-0.5	-0.4
62	3	3	36	1	3	-1.2	1	-0.5	-0.4
62	4	3	36	1	3	-1.2	1	-0.5	-0.4
62	5	3	36	1	3	-1.2	1	-0.5	-0.4
62	6	2	36	1	3	-1.2	1	-0.5	-0.4
62	7	1	36	1	3	-1.2	1	-0.5	-0.4
62	8	2	36	1	3	-1.2	1	-0.5	-0.4
62	9	2	36	1	3	-1.2	1	-0.5	-0.4
62	10	1	36	1	3	-1.2	1	-0.5	-0.4
62	11	3	36	1	3	-1.2	1	-0.5	-0.4
62	12	1	36	1	3	-1.2	1	-0.5	-0.4
63	1	2	29	1	1	0.1	-0.1	0.7	1
63	2	2	29	1	1	0.1	-0.1	0.7	1
63	3	2	29	1	1	0.1	-0.1	0.7	1
63	4	2	29	1	1	0.1	-0.1	0.7	1
63	5	1	29	1	1	0.1	-0.1	0.7	1
63	6	2	29	1	1	0.1	-0.1	0.7	1
63	7	1	29	1	1	0.1	-0.1	0.7	1
63	8	2	29	1	1	0.1	-0.1	0.7	1
63	9	2	29	1	1	0.1	-0.1	0.7	1
63	10	1	29	1	1	0.1	-0.1	0.7	1
63	11	2	29	1	1	0.1	-0.1	0.7	1
63	12	1	29	1	1	0.1	-0.1	0.7	1
64	1	3	52	1	1	-1.5	1	0.8	-0.6
64	2	3	52	1	1	-1.5	1	0.8	-0.6
64	3	3	52	1	1	-1.5	1	0.8	-0.6
64	4	3	52	1	1	-1.5	1	0.8	-0.6
64	5	3	52	1	1	-1.5	1	0.8	-0.6
64	6	2	52	1	1	-1.5	1	0.8	-0.6
64	7	3	52	1	1	-1.5	1	0.8	-0.6
64	8	3	52	1	1	-1.5	1	0.8	-0.6
64	9	1	52	1	1	-1.5	1	0.8	-0.6
64	10	1	52	1	1	-1.5	1	0.8	-0.6
64	11	3	52	1	1	-1.5	1	0.8	-0.6
64	12	3	52	1	1	-1.5	1	0.8	-0.6
65	1	1	46	1	1	-0.3	0.3	1.5	-1.2
65	2	2	46	1	1	-0.3	0.3	1.5	-1.2
65	3	2	46	1	1	-0.3	0.3	1.5	-1.2
65	4	2	46	1	1	-0.3	0.3	1.5	-1.2
65	5	2	46	1	1	-0.3	0.3	1.5	-1.2
65	6	2	46	1	1	-0.3	0.3	1.5	-1.2
65	7	2	46	1	1	-0.3	0.3	1.5	-1.2
65	8	2	46	1	1	-0.3	0.3	1.5	-1.2
65	9	2	46	1	1	-0.3	0.3	1.5	-1.2
65	10	1	46	1	1	-0.3	0.3	1.5	-1.2
65	11	1	46	1	1	-0.3	0.3	1.5	-1.2
65	12	1	46	1	1	-0.3	0.3	1.5	-1.2
66	1	2	62	0	2	0.2	-0.4	1.1	-1
66	2	3	62	0	2	0.2	-0.4	1.1	-1
66	3	3	62	0	2	0.2	-0.4	1.1	-1
66	4	3	62	0	2	0.2	-0.4	1.1	-1
66	5	3	62	0	2	0.2	-0.4	1.1	-1
66	6	2	62	0	2	0.2	-0.4	1.1	-1
66	7	2	62	0	2	0.2	-0.4	1.1	-1
66	8	2	62	0	2	0.2	-0.4	1.1	-1
66	9	2	62	0	2	0.2	-0.4	1.1	-1
66	10	1	62	0	2	0.2	-0.4	1.1	-1
66	11	3	62	0	2	0.2	-0.4	1.1	-1
66	12	1	62	0	2	0.2	-0.4	1.1	-1
67	1	2	61	1	3	0.4	0.7	1	-0.9
67	2	2	61	1	3	0.4	0.7	1	-0.9
67	3	2	61	1	3	0.4	0.7	1	-0.9
67	4	3	61	1	3	0.4	0.7	1	-0.9
67	5	3	61	1	3	0.4	0.7	1	-0.9
67	6	2	61	1	3	0.4	0.7	1	-0.9
67	7	3	61	1	3	0.4	0.7	1	-0.9
67	8	2	61	1	3	0.4	0.7	1	-0.9
67	9	3	61	1	3	0.4	0.7	1	-0.9
67	10	1	61	1	3	0.4	0.7	1	-0.9
67	11	2	61	1	3	0.4	0.7	1	-0.9
67	12	1	61	1	3	0.4	0.7	1	-0.9
68	1	2	71	0	2	0.6	-0.1	0	0.6
68	2	1	71	0	2	0.6	-0.1	0	0.6
68	3	3	71	0	2	0.6	-0.1	0	0.6
68	4	3	71	0	2	0.6	-0.1	0	0.6
68	5	3	71	0	2	0.6	-0.1	0	0.6
68	6	2	71	0	2	0.6	-0.1	0	0.6
68	7	2	71	0	2	0.6	-0.1	0	0.6
68	8	1	71	0	2	0.6	-0.1	0	0.6
68	9	2	71	0	2	0.6	-0.1	0	0.6
68	10	1	71	0	2	0.6	-0.1	0	0.6
68	11	3	71	0	2	0.6	-0.1	0	0.6
68	12	1	71	0	2	0.6	-0.1	0	0.6
69	1	2	74	0	1	-0.8	0.4	0	0.7
69	2	3	74	0	1	-0.8	0.4	0	0.7
69	3	3	74	0	1	-0.8	0.4	0	0.7
69	4	3	74	0	1	-0.8	0.4	0	0.7
69	5	3	74	0	1	-0.8	0.4	0	0.7
69	6	2	74	0	1	-0.8	0.4	0	0.7
69	7	3	74	0	1	-0.8	0.4	0	0.7
69	8	3	74	0	1	-0.8	0.4	0	0.7
69	9	2	74	0	1	-0.8	0.4	0	0.7
69	10	1	74	0	1	-0.8	0.4	0	0.7
69	11	3	74	0	1	-0.8	0.4	0	0.7
69	12	1	74	0	1	-0.8	0.4	0	0.7
70	1	2	34	1	3	-1.6	-0.9	-0.3	-0.9
70	2	2	34	1	3	-1.6	-0.9	-0.3	-0.9
70	3	2	34	1	3	-1.6	-0.9	-0.3	-0.9
70	4	2	34	1	3	-1.6	-0.9	-0.3	-0.9
70	5	3	34	1	3	-1.6	-0.9	-0.3	-0.9
70	6	2	34	1	3	-1.6	-0.9	-0.3	-0.9
70	7	1	34	1	3	-1.6	-0.9	-0.3	-0.9
70	8	2	34	1	3	-1.6	-0.9	-0.3	-0.9
70	9	2	34	1	3	-1.6	-0.9	-0.3	-0.9
70	10	1	34	1	3	-1.6	-0.9	-0.3	-0.9
70	11	1	34	1	3	-1.6	-0.9	-0.3	-0.9
70	12	1	34	1	3	-1.6	-0.9	-0.3	-0.9
71	1	1	41	1	4	-0.7	-1.2	-0.4	1.2
71	2	2	41	1	4	-0.7	-1.2	-0.4	1.2
71	3	1	41	1	4	-0.7	-1.2	-0.4	1.2
71	4	2	41	1	4	-0.7	-1.2	-0.4	1.2
71	5	2	41	1	4	-0.7	-1.2	-0.4	1.2
71	6	1	41	1	4	-0.7	-1.2	-0.4	1.2
71	7	1	41	1	4	-0.7	-1.2	-0.4	1.2
71	8	1	41	1	4	-0.7	-1.2	-0.4	1.2
71	9	3	41	1	4	-0.7	-1.2	-0.4	1.2
71	10	2	41	1	4	-0.7	-1.2	-0.4	1.2
71	11	1	41	1	4	-0.7	-1.2	-0.4	1.2
71	12	2	41	1	4	-0.7	-1.2	-0.4	1.2
72	1	2	34	1	6	1.3	0.8	1.2	0.1
72	2	2	34	1	6	1.3	0.8	1.2	0.1
72	3	2	34	1	6	1.3	0.8	1.2	0.1
72	4	3	34	1	6	1.3	0.8	1.2	0.1
72	5	3	34	1	6	1.3	0.8	1.2	0.1
72	6	2	34	1	6	1.3	0.8	1.2	0.1
72	7	1	34	1	6	1.3	0.8	1.2	0.1
72	8	3	34	1	6	1.3	0.8	1.2	0.1
72	9	2	34	1	6	1.3	0.8	1.2	0.1
72	10	1	34	1	6	1.3	0.8	1.2	0.1
72	11	3	34	1	6	1.3	0.8	1.2	0.1
72	12	1	34	1	6	1.3	0.8	1.2	0.1
73	1	3	57	1	2	-0.4	-0.5	1.1	-0.2
73	2	3	57	1	2	-0.4	-0.5	1.1	-0.2
73	3	2	57	1	2	-0.4	-0.5	1.1	-0.2
73	4	3	57	1	2	-0.4	-0.5	1.1	-0.2
73	5	3	57	1	2	-0.4	-0.5	1.1	-0.2
73	6	2	57	1	2	-0.4	-0.5	1.1	-0.2
73	7	2	57	1	2	-0.4	-0.5	1.1	-0.2
73	8	2	57	1	2	-0.4	-0.5	1.1	-0.2
73	9	2	57	1	2	-0.4	-0.5	1.1	-0.2
73	10	1	57	1	2	-0.4	-0.5	1.1	-0.2
73	11	3	57	1	2	-0.4	-0.5	1.1	-0.2
73	12	3	57	1	2	-0.4	-0.5	1.1	-0.2
74	1	3	19	1	4	-0.5	-2.7	-3.4	-1.5
74	2	3	19	1	4	-0.5	-2.7	-3.4	-1.5
74	3	3	19	1	4	-0.5	-2.7	-3.4	-1.5
74	4	3	19	1	4	-0.5	-2.7	-3.4	-1.5
74	5	3	19	1	4	-0.5	-2.7	-3.4	-1.5
74	6	3	19	1	4	-0.5	-2.7	-3.4	-1.5
74	7	1	19	1	4	-0.5	-2.7	-3.4	-1.5
74	8	2	19	1	4	-0.5	-2.7	-3.4	-1.5
74	9	3	19	1	4	-0.5	-2.7	-3.4	-1.5
74	10	3	19	1	4	-0.5	-2.7	-3.4	-1.5
74	11	1	19	1	4	-0.5	-2.7	-3.4	-1.5
74	12	1	19	1	4	-0.5	-2.7	-3.4	-1.5
75	1	2	41	1	2	-1.6	0.7	0.3	-0.5
75	2	1	41	1	2	-1.6	0.7	0.3	-0.5
75	3	2	41	1	2	-1.6	0.7	0.3	-0.5
75	4	3	41	1	2	-1.6	0.7	0.3	-0.5
75	5	1	41	1	2	-1.6	0.7	0.3	-0.5
75	6	1	41	1	2	-1.6	0.7	0.3	-0.5
75	7	2	41	1	2	-1.6	0.7	0.3	-0.5
75	8	2	41	1	2	-1.6	0.7	0.3	-0.5
75	9	2	41	1	2	-1.6	0.7	0.3	-0.5
75	10	1	41	1	2	-1.6	0.7	0.3	-0.5
75	11	2	41	1	2	-1.6	0.7	0.3	-0.5
75	12	1	41	1	2	-1.6	0.7	0.3	-0.5
76	1	1	67	0	2	1.6	0.7	0.2	0
76	2	2	67	0	2	1.6	0.7	0.2	0
76	3	2	67	0	2	1.6	0.7	0.2	0
76	4	2	67	0	2	1.6	0.7	0.2	0
76	5	1	67	0	2	1.6	0.7	0.2	0
76	6	2	67	0	2	1.6	0.7	0.2	0
76	7	2	67	0	2	1.6	0.7	0.2	0
76	8	1	67	0	2	1.6	0.7	0.2	0
76	9	2	67	0	2	1.6	0.7	0.2	0
76	10	1	67	0	2	1.6	0.7	0.2	0
76	11	2	67	0	2	1.6	0.7	0.2	0
76	12	2	67	0	2	1.6	0.7	0.2	0
77	1	2	30	1	4	-0.6	0	0.9	0.8
77	2	1	30	1	4	-0.6	0	0.9	0.8
77	3	2	30	1	4	-0.6	0	0.9	0.8
77	4	2	30	1	4	-0.6	0	0.9	0.8
77	5	1	30	1	4	-0.6	0	0.9	0.8
77	6	2	30	1	4	-0.6	0	0.9	0.8
77	7	1	30	1	4	-0.6	0	0.9	0.8
77	8	1	30	1	4	-0.6	0	0.9	0.8
77	9	2	30	1	4	-0.6	0	0.9	0.8
77	10	1	30	1	4	-0.6	0	0.9	0.8
77	11	3	30	1	4	-0.6	0	0.9	0.8
77	12	1	30	1	4	-0.6	0	0.9	0.8
78	1	2	32	0	3	1.6	0.7	0.5	1.5
78	2	2	32	0	3	1.6	0.7	0.5	1.5
78	3	2	32	0	3	1.6	0.7	0.5	1.5
78	4	2	32	0	3	1.6	0.7	0.5	1.5
78	5	1	32	0	3	1.6	0.7	0.5	1.5
78	6	2	32	0	3	1.6	0.7	0.5	1.5
78	7	2	32	0	3	1.6	0.7	0.5	1.5
78	8	1	32	0	3	1.6	0.7	0.5	1.5
78	9	2	32	0	3	1.6	0.7	0.5	1.5
78	10	1	32	0	3	1.6	0.7	0.5	1.5
78	11	2	32	0	3	1.6	0.7	0.5	1.5
78	12	1	32	0	3	1.6	0.7	0.5	1.5
79	1	2	79	1	1	0.7	0	0.6	-0.3
79	2	3	79	1	1	0.7	0	0.6	-0.3
79	3	3	79	1	1	0.7	0	0.6	-0.3
79	4	2	79	1	1	0.7	0	0.6	-0.3
79	5	3	79	1	1	0.7	0	0.6	-0.3
79	6	3	79	1	1	0.7	0	0.6	-0.3
79	7	2	79	1	1	0.7	0	0.6	-0.3
79	8	1	79	1	1	0.7	0	0.6	-0.3
79	9	2	79	1	1	0.7	0	0.6	-0.3
79	10	3	79	1	1	0.7	0	0.6	-0.3
79	11	3	79	1	1	0.7	0	0.6	-0.3
79	12	3	79	1	1	0.7	0	0.6	-0.3
80	1	1	65	1	2	-1.7	1.5	1.2	-0.1
80	2	1	65	1	2	-1.7	1.5	1.2	-0.1
80	3	2	65	1	2	-1.7	1.5	1.2	-0.1
80	4	2	65	1	2	-1.7	1.5	1.2	-0.1
80	5	1	65	1	2	-1.7	1.5	1.2	-0.1
80	6	2	65	1	2	-1.7	1.5	1.2	-0.1
80	7	1	65	1	2	-1.7	1.5	1.2	-0.1
80	8	2	65	1	2	-1.7	1.5	1.2	-0.1
80	9	2	65	1	2	-1.7	1.5	1.2	-0.1
80	10	1	65	1	2	-1.7	1.5	1.2	-0.1
80	11	2	65	1	2	-1.7	1.5	1.2	-0.1
80	12	1	65	1	2	-1.7	1.5	1.2	-0.1
81	1	3	74	1	2	-2	0.6	1.2	-0.4
81	2	1	74	1	2	-2	0.6	1.2	-0.4
81	3	2	74	1	2	-2	0.6	1.2	-0.4
81	4	3	74	1	2	-2	0.6	1.2	-0.4
81	5	1	74	1	2	-2	0.6	1.2	-0.4
81	6	2	74	1	2	-2	0.6	1.2	-0.4
81	7	2	74	1	2	-2	0.6	1.2	-0.4
81	8	2	74	1	2	-2	0.6	1.2	-0.4
81	9	2	74	1	2	-2	0.6	1.2	-0.4
81	10	1	74	1	2	-2	0.6	1.2	-0.4
81	11	3	74	1	2	-2	0.6	1.2	-0.4
81	12	1	74	1	2	-2	0.6	1.2	-0.4
82	1	3	67	1	2	-1.7	0.8	-0.6	-0.4
82	2	3	67	1	2	-1.7	0.8	-0.6	-0.4
82	3	3	67	1	2	-1.7	0.8	-0.6	-0.4
82	4	3	67	1	2	-1.7	0.8	-0.6	-0.4
82	5	3	67	1	2	-1.7	0.8	-0.6	-0.4
82	6	3	67	1	2	-1.7	0.8	-0.6	-0.4
82	7	3	67	1	2	-1.7	0.8	-0.6	-0.4
82	8	3	67	1	2	-1.7	0.8	-0.6	-0.4
82	9	3	67	1	2	-1.7	0.8	-0.6	-0.4
82	10	3	67	1	2	-1.7	0.8	-0.6	-0.4
82	11	3	67	1	2	-1.7	0.8	-0.6	-0.4
82	12	3	67	1	2	-1.7	0.8	-0.6	-0.4
83	1	2	45	1	3	0.6	-0.1	0	1.1
83	2	1	45	1	3	0.6	-0.1	0	1.1
83	3	1	45	1	3	0.6	-0.1	0	1.1
83	4	1	45	1	3	0.6	-0.1	0	1.1
83	5	1	45	1	3	0.6	-0.1	0	1.1
83	6	1	45	1	3	0.6	-0.1	0	1.1
83	7	2	45	1	3	0.6	-0.1	0	1.1
83	8	1	45	1	3	0.6	-0.1	0	1.1
83	9	2	45	1	3	0.6	-0.1	0	1.1
83	10	1	45	1	3	0.6	-0.1	0	1.1
83	11	2	45	1	3	0.6	-0.1	0	1.1
83	12	1	45	1	3	0.6	-0.1	0	1.1
84	1	3	80	1	2	0.7	0.1	0.1	-2.2
84	2	3	80	1	2	0.7	0.1	0.1	-2.2
84	3	3	80	1	2	0.7	0.1	0.1	-2.2
84	4	3	80	1	2	0.7	0.1	0.1	-2.2
84	5	3	80	1	2	0.7	0.1	0.1	-2.2
84	6	2	80	1	2	0.7	0.1	0.1	-2.2
84	7	3	80	1	2	0.7	0.1	0.1	-2.2
84	8	2	80	1	2	0.7	0.1	0.1	-2.2
84	9	3	80	1	2	0.7	0.1	0.1	-2.2
84	10	1	80	1	2	0.7	0.1	0.1	-2.2
84	11	3	80	1	2	0.7	0.1	0.1	-2.2
84	12	3	80	1	2	0.7	0.1	0.1	-2.2
85	1	2	63	0	1	0.4	-0.3	0.9	0.6
85	2	1	63	0	1	0.4	-0.3	0.9	0.6
85	3	3	63	0	1	0.4	-0.3	0.9	0.6
85	4	3	63	0	1	0.4	-0.3	0.9	0.6
85	5	3	63	0	1	0.4	-0.3	0.9	0.6
85	6	2	63	0	1	0.4	-0.3	0.9	0.6
85	7	3	63	0	1	0.4	-0.3	0.9	0.6
85	8	2	63	0	1	0.4	-0.3	0.9	0.6
85	9	1	63	0	1	0.4	-0.3	0.9	0.6
85	10	1	63	0	1	0.4	-0.3	0.9	0.6
85	11	3	63	0	1	0.4	-0.3	0.9	0.6
85	12	1	63	0	1	0.4	-0.3	0.9	0.6
86	1	3	60	1	1	-1.7	0.9	-1.1	0.2
86	2	2	60	1	1	-1.7	0.9	-1.1	0.2
86	3	3	60	1	1	-1.7	0.9	-1.1	0.2
86	4	3	60	1	1	-1.7	0.9	-1.1	0.2
86	5	3	60	1	1	-1.7	0.9	-1.1	0.2
86	6	3	60	1	1	-1.7	0.9	-1.1	0.2
86	7	1	60	1	1	-1.7	0.9	-1.1	0.2
86	8	2	60	1	1	-1.7	0.9	-1.1	0.2
86	9	3	60	1	1	-1.7	0.9	-1.1	0.2
86	10	3	60	1	1	-1.7	0.9	-1.1	0.2
86	11	3	60	1	1	-1.7	0.9	-1.1	0.2
86	12	1	60	1	1	-1.7	0.9	-1.1	0.2
87	1	2	23	0	3	0.4	-0.1	-0.4	0.6
87	2	2	23	0	3	0.4	-0.1	-0.4	0.6
87	3	1	23	0	3	0.4	-0.1	-0.4	0.6
87	4	2	23	0	3	0.4	-0.1	-0.4	0.6
87	5	1	23	0	3	0.4	-0.1	-0.4	0.6
87	6	1	23	0	3	0.4	-0.1	-0.4	0.6
87	7	2	23	0	3	0.4	-0.1	-0.4	0.6
87	8	1	23	0	3	0.4	-0.1	-0.4	0.6
87	9	2	23	0	3	0.4	-0.1	-0.4	0.6
87	10	1	23	0	3	0.4	-0.1	-0.4	0.6
87	11	2	23	0	3	0.4	-0.1	-0.4	0.6
87	12	1	23	0	3	0.4	-0.1	-0.4	0.6
88	1	3	54	0	2	0.4	-1.1	-1.4	0
88	2	3	54	0	2	0.4	-1.1	-1.4	0
88	3	3	54	0	2	0.4	-1.1	-1.4	0
88	4	3	54	0	2	0.4	-1.1	-1.4	0
88	5	3	54	0	2	0.4	-1.1	-1.4	0
88	6	3	54	0	2	0.4	-1.1	-1.4	0
88	7	3	54	0	2	0.4	-1.1	-1.4	0
88	8	3	54	0	2	0.4	-1.1	-1.4	0
88	9	3	54	0	2	0.4	-1.1	-1.4	0
88	10	3	54	0	2	0.4	-1.1	-1.4	0
88	11	3	54	0	2	0.4	-1.1	-1.4	0
88	12	3	54	0	2	0.4	-1.1	-1.4	0
89	1	2	22	1	3	-1.9	0.4	0.4	-0.4
89	2	2	22	1	3	-1.9	0.4	0.4	-0.4
89	3	2	22	1	3	-1.9	0.4	0.4	-0.4
89	4	2	22	1	3	-1.9	0.4	0.4	-0.4
89	5	3	22	1	3	-1.9	0.4	0.4	-0.4
89	6	2	22	1	3	-1.9	0.4	0.4	-0.4
89	7	1	22	1	3	-1.9	0.4	0.4	-0.4
89	8	3	22	1	3	-1.9	0.4	0.4	-0.4
89	9	2	22	1	3	-1.9	0.4	0.4	-0.4
89	10	3	22	1	3	-1.9	0.4	0.4	-0.4
89	11	3	22	1	3	-1.9	0.4	0.4	-0.4
89	12	1	22	1	3	-1.9	0.4	0.4	-0.4
90	1	3	30	1	2	-1.5	1	1	-1.9
90	2	2	30	1	2	-1.5	1	1	-1.9
90	3	3	30	1	2	-1.5	1	1	-1.9
90	4	3	30	1	2	-1.5	1	1	-1.9
90	5	3	30	1	2	-1.5	1	1	-1.9
90	6	1	30	1	2	-1.5	1	1	-1.9
90	7	1	30	1	2	-1.5	1	1	-1.9
90	8	2	30	1	2	-1.5	1	1	-1.9
90	9	1	30	1	2	-1.5	1	1	-1.9
90	10	1	30	1	2	-1.5	1	1	-1.9
90	11	1	30	1	2	-1.5	1	1	-1.9
90	12	1	30	1	2	-1.5	1	1	-1.9
91	1	3	58	0	1	-0.2	-0.9	-1	-0.4
91	2	3	58	0	1	-0.2	-0.9	-1	-0.4
91	3	3	58	0	1	-0.2	-0.9	-1	-0.4
91	4	3	58	0	1	-0.2	-0.9	-1	-0.4
91	5	3	58	0	1	-0.2	-0.9	-1	-0.4
91	6	2	58	0	1	-0.2	-0.9	-1	-0.4
91	7	3	58	0	1	-0.2	-0.9	-1	-0.4
91	8	3	58	0	1	-0.2	-0.9	-1	-0.4
91	9	3	58	0	1	-0.2	-0.9	-1	-0.4
91	10	1	58	0	1	-0.2	-0.9	-1	-0.4
91	11	3	58	0	1	-0.2	-0.9	-1	-0.4
91	12	3	58	0	1	-0.2	-0.9	-1	-0.4
92	1	2	69	0	3	0.5	-0.5	-1.2	-0.6
92	2	3	69	0	3	0.5	-0.5	-1.2	-0.6
92	3	3	69	0	3	0.5	-0.5	-1.2	-0.6
92	4	3	69	0	3	0.5	-0.5	-1.2	-0.6
92	5	3	69	0	3	0.5	-0.5	-1.2	-0.6
92	6	2	69	0	3	0.5	-0.5	-1.2	-0.6
92	7	3	69	0	3	0.5	-0.5	-1.2	-0.6
92	8	1	69	0	3	0.5	-0.5	-1.2	-0.6
92	9	3	69	0	3	0.5	-0.5	-1.2	-0.6
92	10	1	69	0	3	0.5	-0.5	-1.2	-0.6
92	11	3	69	0	3	0.5	-0.5	-1.2	-0.6
92	12	1	69	0	3	0.5	-0.5	-1.2	-0.6
93	1	2	48	1	6	1.3	0.8	0.7	1.3
93	2	2	48	1	6	1.3	0.8	0.7	1.3
93	3	2	48	1	6	1.3	0.8	0.7	1.3
93	4	2	48	1	6	1.3	0.8	0.7	1.3
93	5	1	48	1	6	1.3	0.8	0.7	1.3
93	6	2	48	1	6	1.3	0.8	0.7	1.3
93	7	1	48	1	6	1.3	0.8	0.7	1.3
93	8	2	48	1	6	1.3	0.8	0.7	1.3
93	9	2	48	1	6	1.3	0.8	0.7	1.3
93	10	1	48	1	6	1.3	0.8	0.7	1.3
93	11	2	48	1	6	1.3	0.8	0.7	1.3
93	12	1	48	1	6	1.3	0.8	0.7	1.3
94	1	2	27	1	3	-1.6	0.6	0.8	0.8
94	2	2	27	1	3	-1.6	0.6	0.8	0.8
94	3	2	27	1	3	-1.6	0.6	0.8	0.8
94	4	1	27	1	3	-1.6	0.6	0.8	0.8
94	5	3	27	1	3	-1.6	0.6	0.8	0.8
94	6	2	27	1	3	-1.6	0.6	0.8	0.8
94	7	1	27	1	3	-1.6	0.6	0.8	0.8
94	8	1	27	1	3	-1.6	0.6	0.8	0.8
94	9	2	27	1	3	-1.6	0.6	0.8	0.8
94	10	1	27	1	3	-1.6	0.6	0.8	0.8
94	11	2	27	1	3	-1.6	0.6	0.8	0.8
94	12	1	27	1	3	-1.6	0.6	0.8	0.8
95	1	1	40	1	5	1.5	0.6	0.6	1.1
95	2	1	40	1	5	1.5	0.6	0.6	1.1
95	3	2	40	1	5	1.5	0.6	0.6	1.1
95	4	2	40	1	5	1.5	0.6	0.6	1.1
95	5	1	40	1	5	1.5	0.6	0.6	1.1
95	6	2	40	1	5	1.5	0.6	0.6	1.1
95	7	1	40	1	5	1.5	0.6	0.6	1.1
95	8	2	40	1	5	1.5	0.6	0.6	1.1
95	9	2	40	1	5	1.5	0.6	0.6	1.1
95	10	1	40	1	5	1.5	0.6	0.6	1.1
95	11	2	40	1	5	1.5	0.6	0.6	1.1
95	12	1	40	1	5	1.5	0.6	0.6	1.1
96	1	2	53	1	1	1.4	0.4	-1.2	-0.1
96	2	1	53	1	1	1.4	0.4	-1.2	-0.1
96	3	2	53	1	1	1.4	0.4	-1.2	-0.1
96	4	3	53	1	1	1.4	0.4	-1.2	-0.1
96	5	3	53	1	1	1.4	0.4	-1.2	-0.1
96	6	2	53	1	1	1.4	0.4	-1.2	-0.1
96	7	2	53	1	1	1.4	0.4	-1.2	-0.1
96	8	2	53	1	1	1.4	0.4	-1.2	-0.1
96	9	2	53	1	1	1.4	0.4	-1.2	-0.1
96	10	1	53	1	1	1.4	0.4	-1.2	-0.1
96	11	1	53	1	1	1.4	0.4	-1.2	-0.1
96	12	1	53	1	1	1.4	0.4	-1.2	-0.1
97	1	2	55	1	5	1.5	0.7	1.1	-0.2
97	2	2	55	1	5	1.5	0.7	1.1	-0.2
97	3	2	55	1	5	1.5	0.7	1.1	-0.2
97	4	2	55	1	5	1.5	0.7	1.1	-0.2
97	5	1	55	1	5	1.5	0.7	1.1	-0.2
97	6	2	55	1	5	1.5	0.7	1.1	-0.2
97	7	1	55	1	5	1.5	0.7	1.1	-0.2
97	8	2	55	1	5	1.5	0.7	1.1	-0.2
97	9	1	55	1	5	1.5	0.7	1.1	-0.2
97	10	1	55	1	5	1.5	0.7	1.1	-0.2
97	11	2	55	1	5	1.5	0.7	1.1	-0.2
97	12	1	55	1	5	1.5	0.7	1.1	-0.2
98	1	2	66	1	4	-0.9	1.5	1.8	-1.1
98	2	2	66	1	4	-0.9	1.5	1.8	-1.1
98	3	3	66	1	4	-0.9	1.5	1.8	-1.1
98	4	3	66	1	4	-0.9	1.5	1.8	-1.1
98	5	3	66	1	4	-0.9	1.5	1.8	-1.1
98	6	1	66	1	4	-0.9	1.5	1.8	-1.1
98	7	2	66	1	4	-0.9	1.5	1.8	-1.1
98	8	2	66	1	4	-0.9	1.5	1.8	-1.1
98	9	2	66	1	4	-0.9	1.5	1.8	-1.1
98	10	1	66	1	4	-0.9	1.5	1.8	-1.1
98	11	3	66	1	4	-0.9	1.5	1.8	-1.1
98	12	1	66	1	4	-0.9	1.5	1.8	-1.1
99	1	2	24	0	3	-1.4	-0.4	-1.4	0.2
99	2	3	24	0	3	-1.4	-0.4	-1.4	0.2
99	3	3	24	0	3	-1.4	-0.4	-1.4	0.2
99	4	3	24	0	3	-1.4	-0.4	-1.4	0.2
99	5	3	24	0	3	-1.4	-0.4	-1.4	0.2
99	6	2	24	0	3	-1.4	-0.4	-1.4	0.2
99	7	3	24	0	3	-1.4	-0.4	-1.4	0.2
99	8	2	24	0	3	-1.4	-0.4	-1.4	0.2
99	9	3	24	0	3	-1.4	-0.4	-1.4	0.2
99	10	1	24	0	3	-1.4	-0.4	-1.4	0.2
99	11	3	24	0	3	-1.4	-0.4	-1.4	0.2
99	12	1	24	0	3	-1.4	-0.4	-1.4	0.2
100	1	2	43	0	4	1.6	0.7	1.8	-1.6
100	2	2	43	0	4	1.6	0.7	1.8	-1.6
100	3	2	43	0	4	1.6	0.7	1.8	-1.6
100	4	3	43	0	4	1.6	0.7	1.8	-1.6
100	5	1	43	0	4	1.6	0.7	1.8	-1.6
100	6	2	43	0	4	1.6	0.7	1.8	-1.6
100	7	1	43	0	4	1.6	0.7	1.8	-1.6
100	8	2	43	0	4	1.6	0.7	1.8	-1.6
100	9	2	43	0	4	1.6	0.7	1.8	-1.6
100	10	1	43	0	4	1.6	0.7	1.8	-1.6
100	11	1	43	0	4	1.6	0.7	1.8	-1.6
100	12	1	43	0	4	1.6	0.7	1.8	-1.6
101	1	2	65	0	1	-0.1	-1.1	-2.3	-0.6
101	2	2	65	0	1	-0.1	-1.1	-2.3	-0.6
101	3	2	65	0	1	-0.1	-1.1	-2.3	-0.6
101	4	2	65	0	1	-0.1	-1.1	-2.3	-0.6
101	5	1	65	0	1	-0.1	-1.1	-2.3	-0.6
101	6	2	65	0	1	-0.1	-1.1	-2.3	-0.6
101	7	2	65	0	1	-0.1	-1.1	-2.3	-0.6
101	8	2	65	0	1	-0.1	-1.1	-2.3	-0.6
101	9	1	65	0	1	-0.1	-1.1	-2.3	-0.6
101	10	1	65	0	1	-0.1	-1.1	-2.3	-0.6
101	11	2	65	0	1	-0.1	-1.1	-2.3	-0.6
101	12	1	65	0	1	-0.1	-1.1	-2.3	-0.6
102	1	2	36	0	2	0.1	-0.4	-0.8	0.8
102	2	1	36	0	2	0.1	-0.4	-0.8	0.8
102	3	2	36	0	2	0.1	-0.4	-0.8	0.8
102	4	2	36	0	2	0.1	-0.4	-0.8	0.8
102	5	3	36	0	2	0.1	-0.4	-0.8	0.8
102	6	2	36	0	2	0.1	-0.4	-0.8	0.8
102	7	2	36	0	2	0.1	-0.4	-0.8	0.8
102	8	1	36	0	2	0.1	-0.4	-0.8	0.8
102	9	2	36	0	2	0.1	-0.4	-0.8	0.8
102	10	1	36	0	2	0.1	-0.4	-0.8	0.8
102	11	3	36	0	2	0.1	-0.4	-0.8	0.8
102	12	1	36	0	2	0.1	-0.4	-0.8	0.8
103	1	1	53	0	4	-1.6	0.3	0.8	-0.3
103	2	3	53	0	4	-1.6	0.3	0.8	-0.3
103	3	1	53	0	4	-1.6	0.3	0.8	-0.3
103	4	2	53	0	4	-1.6	0.3	0.8	-0.3
103	5	1	53	0	4	-1.6	0.3	0.8	-0.3
103	6	2	53	0	4	-1.6	0.3	0.8	-0.3
103	7	2	53	0	4	-1.6	0.3	0.8	-0.3
103	8	1	53	0	4	-1.6	0.3	0.8	-0.3
103	9	2	53	0	4	-1.6	0.3	0.8	-0.3
103	10	1	53	0	4	-1.6	0.3	0.8	-0.3
103	11	3	53	0	4	-1.6	0.3	0.8	-0.3
103	12	2	53	0	4	-1.6	0.3	0.8	-0.3
104	1	3	32	0	3	1.5	0.7	0	0.7
104	2	2	32	0	3	1.5	0.7	0	0.7
104	3	2	32	0	3	1.5	0.7	0	0.7
104	4	2	32	0	3	1.5	0.7	0	0.7
104	5	2	32	0	3	1.5	0.7	0	0.7
104	6	2	32	0	3	1.5	0.7	0	0.7
104	7	1	32	0	3	1.5	0.7	0	0.7
104	8	1	32	0	3	1.5	0.7	0	0.7
104	9	1	32	0	3	1.5	0.7	0	0.7
104	10	1	32	0	3	1.5	0.7	0	0.7
104	11	1	32	0	3	1.5	0.7	0	0.7
104	12	1	32	0	3	1.5	0.7	0	0.7
105	1	2	31	0	3	1.5	0.7	0.5	1.5
105	2	2	31	0	3	1.5	0.7	0.5	1.5
105	3	2	31	0	3	1.5	0.7	0.5	1.5
105	4	2	31	0	3	1.5	0.7	0.5	1.5
105	5	1	31	0	3	1.5	0.7	0.5	1.5
105	6	2	31	0	3	1.5	0.7	0.5	1.5
105	7	1	31	0	3	1.5	0.7	0.5	1.5
105	8	2	31	0	3	1.5	0.7	0.5	1.5
105	9	2	31	0	3	1.5	0.7	0.5	1.5
105	10	1	31	0	3	1.5	0.7	0.5	1.5
105	11	2	31	0	3	1.5	0.7	0.5	1.5
105	12	1	31	0	3	1.5	0.7	0.5	1.5
106	1	2	38	0	4	0.3	-1	-1.8	-0.4
106	2	2	38	0	4	0.3	-1	-1.8	-0.4
106	3	2	38	0	4	0.3	-1	-1.8	-0.4
106	4	2	38	0	4	0.3	-1	-1.8	-0.4
106	5	1	38	0	4	0.3	-1	-1.8	-0.4
106	6	2	38	0	4	0.3	-1	-1.8	-0.4
106	7	1	38	0	4	0.3	-1	-1.8	-0.4
106	8	1	38	0	4	0.3	-1	-1.8	-0.4
106	9	3	38	0	4	0.3	-1	-1.8	-0.4
106	10	1	38	0	4	0.3	-1	-1.8	-0.4
106	11	2	38	0	4	0.3	-1	-1.8	-0.4
106	12	2	38	0	4	0.3	-1	-1.8	-0.4
107	1	2	24	1	2	-1.6	-0.2	1.4	-1.4
107	2	2	24	1	2	-1.6	-0.2	1.4	-1.4
107	3	2	24	1	2	-1.6	-0.2	1.4	-1.4
107	4	2	24	1	2	-1.6	-0.2	1.4	-1.4
107	5	1	24	1	2	-1.6	-0.2	1.4	-1.4
107	6	2	24	1	2	-1.6	-0.2	1.4	-1.4
107	7	2	24	1	2	-1.6	-0.2	1.4	-1.4
107	8	2	24	1	2	-1.6	-0.2	1.4	-1.4
107	9	2	24	1	2	-1.6	-0.2	1.4	-1.4
107	10	1	24	1	2	-1.6	-0.2	1.4	-1.4
107	11	1	24	1	2	-1.6	-0.2	1.4	-1.4
107	12	1	24	1	2	-1.6	-0.2	1.4	-1.4
108	1	3	35	0	5	-0.6	0.2	0.9	-0.2
108	2	3	35	0	5	-0.6	0.2	0.9	-0.2
108	3	2	35	0	5	-0.6	0.2	0.9	-0.2
108	4	3	35	0	5	-0.6	0.2	0.9	-0.2
108	5	3	35	0	5	-0.6	0.2	0.9	-0.2
108	6	2	35	0	5	-0.6	0.2	0.9	-0.2
108	7	2	35	0	5	-0.6	0.2	0.9	-0.2
108	8	2	35	0	5	-0.6	0.2	0.9	-0.2
108	9	3	35	0	5	-0.6	0.2	0.9	-0.2
108	10	1	35	0	5	-0.6	0.2	0.9	-0.2
108	11	1	35	0	5	-0.6	0.2	0.9	-0.2
108	12	1	35	0	5	-0.6	0.2	0.9	-0.2
109	1	2	31	0	5	1.4	-0.4	-0.5	1.7
109	2	2	31	0	5	1.4	-0.4	-0.5	1.7
109	3	2	31	0	5	1.4	-0.4	-0.5	1.7
109	4	2	31	0	5	1.4	-0.4	-0.5	1.7
109	5	2	31	0	5	1.4	-0.4	-0.5	1.7
109	6	1	31	0	5	1.4	-0.4	-0.5	1.7
109	7	2	31	0	5	1.4	-0.4	-0.5	1.7
109	8	2	31	0	5	1.4	-0.4	-0.5	1.7
109	9	2	31	0	5	1.4	-0.4	-0.5	1.7
109	10	2	31	0	5	1.4	-0.4	-0.5	1.7
109	11	1	31	0	5	1.4	-0.4	-0.5	1.7
109	12	1	31	0	5	1.4	-0.4	-0.5	1.7
110	1	2	70	0	1	0.5	-0.5	0.1	-0.5
110	2	2	70	0	1	0.5	-0.5	0.1	-0.5
110	3	3	70	0	1	0.5	-0.5	0.1	-0.5
110	4	3	70	0	1	0.5	-0.5	0.1	-0.5
110	5	3	70	0	1	0.5	-0.5	0.1	-0.5
110	6	2	70	0	1	0.5	-0.5	0.1	-0.5
110	7	3	70	0	1	0.5	-0.5	0.1	-0.5
110	8	2	70	0	1	0.5	-0.5	0.1	-0.5
110	9	3	70	0	1	0.5	-0.5	0.1	-0.5
110	10	1	70	0	1	0.5	-0.5	0.1	-0.5
110	11	3	70	0	1	0.5	-0.5	0.1	-0.5
110	12	1	70	0	1	0.5	-0.5	0.1	-0.5
111	1	3	70	0	2	0.8	-1	-1.4	0
111	2	3	70	0	2	0.8	-1	-1.4	0
111	3	3	70	0	2	0.8	-1	-1.4	0
111	4	3	70	0	2	0.8	-1	-1.4	0
111	5	3	70	0	2	0.8	-1	-1.4	0
111	6	3	70	0	2	0.8	-1	-1.4	0
111	7	1	70	0	2	0.8	-1	-1.4	0
111	8	2	70	0	2	0.8	-1	-1.4	0
111	9	3	70	0	2	0.8	-1	-1.4	0
111	10	3	70	0	2	0.8	-1	-1.4	0
111	11	3	70	0	2	0.8	-1	-1.4	0
111	12	1	70	0	2	0.8	-1	-1.4	0
112	1	1	47	0	1	0.2	0.7	0.4	0.5
112	2	2	47	0	1	0.2	0.7	0.4	0.5
112	3	2	47	0	1	0.2	0.7	0.4	0.5
112	4	2	47	0	1	0.2	0.7	0.4	0.5
112	5	2	47	0	1	0.2	0.7	0.4	0.5
112	6	1	47	0	1	0.2	0.7	0.4	0.5
112	7	2	47	0	1	0.2	0.7	0.4	0.5
112	8	2	47	0	1	0.2	0.7	0.4	0.5
112	9	1	47	0	1	0.2	0.7	0.4	0.5
112	10	1	47	0	1	0.2	0.7	0.4	0.5
112	11	2	47	0	1	0.2	0.7	0.4	0.5
112	12	1	47	0	1	0.2	0.7	0.4	0.5
113	1	3	58	0	1	0.1	-0.9	-0.9	0
113	2	3	58	0	1	0.1	-0.9	-0.9	0
113	3	3	58	0	1	0.1	-0.9	-0.9	0
113	4	1	58	0	1	0.1	-0.9	-0.9	0
113	5	2	58	0	1	0.1	-0.9	-0.9	0
113	6	3	58	0	1	0.1	-0.9	-0.9	0
113	7	2	58	0	1	0.1	-0.9	-0.9	0
113	8	1	58	0	1	0.1	-0.9	-0.9	0
113	9	3	58	0	1	0.1	-0.9	-0.9	0
113	10	1	58	0	1	0.1	-0.9	-0.9	0
113	11	2	58	0	1	0.1	-0.9	-0.9	0
113	12	3	58	0	1	0.1	-0.9	-0.9	0
114	1	3	45	0	3	1.3	0.3	2.8	-2.9
114	2	3	45	0	3	1.3	0.3	2.8	-2.9
114	3	3	45	0	3	1.3	0.3	2.8	-2.9
114	4	3	45	0	3	1.3	0.3	2.8	-2.9
114	5	3	45	0	3	1.3	0.3	2.8	-2.9
114	6	2	45	0	3	1.3	0.3	2.8	-2.9
114	7	3	45	0	3	1.3	0.3	2.8	-2.9
114	8	2	45	0	3	1.3	0.3	2.8	-2.9
114	9	3	45	0	3	1.3	0.3	2.8	-2.9
114	10	1	45	0	3	1.3	0.3	2.8	-2.9
114	11	3	45	0	3	1.3	0.3	2.8	-2.9
114	12	1	45	0	3	1.3	0.3	2.8	-2.9
115	1	1	54	0	2	1.4	0.7	0.5	1.5
115	2	2	54	0	2	1.4	0.7	0.5	1.5
115	3	2	54	0	2	1.4	0.7	0.5	1.5
115	4	1	54	0	2	1.4	0.7	0.5	1.5
115	5	1	54	0	2	1.4	0.7	0.5	1.5
115	6	2	54	0	2	1.4	0.7	0.5	1.5
115	7	1	54	0	2	1.4	0.7	0.5	1.5
115	8	2	54	0	2	1.4	0.7	0.5	1.5
115	9	1	54	0	2	1.4	0.7	0.5	1.5
115	10	1	54	0	2	1.4	0.7	0.5	1.5
115	11	2	54	0	2	1.4	0.7	0.5	1.5
115	12	1	54	0	2	1.4	0.7	0.5	1.5
116	1	3	43	0	1	-0.8	-3	-2.8	-1
116	2	3	43	0	1	-0.8	-3	-2.8	-1
116	3	3	43	0	1	-0.8	-3	-2.8	-1
116	4	3	43	0	1	-0.8	-3	-2.8	-1
116	5	3	43	0	1	-0.8	-3	-2.8	-1
116	6	2	43	0	1	-0.8	-3	-2.8	-1
116	7	3	43	0	1	-0.8	-3	-2.8	-1
116	8	3	43	0	1	-0.8	-3	-2.8	-1
116	9	3	43	0	1	-0.8	-3	-2.8	-1
116	10	3	43	0	1	-0.8	-3	-2.8	-1
116	11	3	43	0	1	-0.8	-3	-2.8	-1
116	12	3	43	0	1	-0.8	-3	-2.8	-1
117	1	2	55	0	2	-0.4	0.1	0.2	-0.6
117	2	2	55	0	2	-0.4	0.1	0.2	-0.6
117	3	3	55	0	2	-0.4	0.1	0.2	-0.6
117	4	3	55	0	2	-0.4	0.1	0.2	-0.6
117	5	3	55	0	2	-0.4	0.1	0.2	-0.6
117	6	2	55	0	2	-0.4	0.1	0.2	-0.6
117	7	1	55	0	2	-0.4	0.1	0.2	-0.6
117	8	2	55	0	2	-0.4	0.1	0.2	-0.6
117	9	2	55	0	2	-0.4	0.1	0.2	-0.6
117	10	1	55	0	2	-0.4	0.1	0.2	-0.6
117	11	3	55	0	2	-0.4	0.1	0.2	-0.6
117	12	1	55	0	2	-0.4	0.1	0.2	-0.6
118	1	2	53	0	.	1.6	0.7
118	2	1	53	0	.	1.6	0.7
118	3	1	53	0	.	1.6	0.7
118	4	2	53	0	.	1.6	0.7
118	5	3	53	0	.	1.6	0.7
118	6	3	53	0	.	1.6	0.7
118	7	3	53	0	.	1.6	0.7
118	8	3	53	0	.	1.6	0.7
118	9	2	53	0	.	1.6	0.7
118	10	3	53	0	.	1.6	0.7
118	11	3	53	0	.	1.6	0.7
118	12	3	53	0	.	1.6	0.7
119	1	3	39	0	5	-1.3	-0.2	1.5	-2.3
119	2	3	39	0	5	-1.3	-0.2	1.5	-2.3
119	3	3	39	0	5	-1.3	-0.2	1.5	-2.3
119	4	3	39	0	5	-1.3	-0.2	1.5	-2.3
119	5	3	39	0	5	-1.3	-0.2	1.5	-2.3
119	6	2	39	0	5	-1.3	-0.2	1.5	-2.3
119	7	3	39	0	5	-1.3	-0.2	1.5	-2.3
119	8	3	39	0	5	-1.3	-0.2	1.5	-2.3
119	9	3	39	0	5	-1.3	-0.2	1.5	-2.3
119	10	1	39	0	5	-1.3	-0.2	1.5	-2.3
119	11	3	39	0	5	-1.3	-0.2	1.5	-2.3
119	12	3	39	0	5	-1.3	-0.2	1.5	-2.3
120	1	3	68	0	2	-0.5	-0.3	-0.4	0
120	2	3	68	0	2	-0.5	-0.3	-0.4	0
120	3	3	68	0	2	-0.5	-0.3	-0.4	0
120	4	3	68	0	2	-0.5	-0.3	-0.4	0
120	5	3	68	0	2	-0.5	-0.3	-0.4	0
120	6	2	68	0	2	-0.5	-0.3	-0.4	0
120	7	3	68	0	2	-0.5	-0.3	-0.4	0
120	8	3	68	0	2	-0.5	-0.3	-0.4	0
120	9	3	68	0	2	-0.5	-0.3	-0.4	0
120	10	1	68	0	2	-0.5	-0.3	-0.4	0
120	11	3	68	0	2	-0.5	-0.3	-0.4	0
120	12	3	68	0	2	-0.5	-0.3	-0.4	0
121	1	2	67	0	3	0.8	0.9	-0.3	-1.3
121	2	2	67	0	3	0.8	0.9	-0.3	-1.3
121	3	3	67	0	3	0.8	0.9	-0.3	-1.3
121	4	2	67	0	3	0.8	0.9	-0.3	-1.3
121	5	3	67	0	3	0.8	0.9	-0.3	-1.3
121	6	2	67	0	3	0.8	0.9	-0.3	-1.3
121	7	2	67	0	3	0.8	0.9	-0.3	-1.3
121	8	2	67	0	3	0.8	0.9	-0.3	-1.3
121	9	2	67	0	3	0.8	0.9	-0.3	-1.3
121	10	1	67	0	3	0.8	0.9	-0.3	-1.3
121	11	1	67	0	3	0.8	0.9	-0.3	-1.3
121	12	1	67	0	3	0.8	0.9	-0.3	-1.3
122	1	3	49	0	1	-1.1	-0.9	-1.1	0.1
122	2	3	49	0	1	-1.1	-0.9	-1.1	0.1
122	3	3	49	0	1	-1.1	-0.9	-1.1	0.1
122	4	3	49	0	1	-1.1	-0.9	-1.1	0.1
122	5	3	49	0	1	-1.1	-0.9	-1.1	0.1
122	6	3	49	0	1	-1.1	-0.9	-1.1	0.1
122	7	3	49	0	1	-1.1	-0.9	-1.1	0.1
122	8	3	49	0	1	-1.1	-0.9	-1.1	0.1
122	9	3	49	0	1	-1.1	-0.9	-1.1	0.1
122	10	3	49	0	1	-1.1	-0.9	-1.1	0.1
122	11	3	49	0	1	-1.1	-0.9	-1.1	0.1
122	12	3	49	0	1	-1.1	-0.9	-1.1	0.1
123	1	2	49	0	4	0.1	-0.8	0	-0.2
123	2	2	49	0	4	0.1	-0.8	0	-0.2
123	3	2	49	0	4	0.1	-0.8	0	-0.2
123	4	3	49	0	4	0.1	-0.8	0	-0.2
123	5	1	49	0	4	0.1	-0.8	0	-0.2
123	6	2	49	0	4	0.1	-0.8	0	-0.2
123	7	2	49	0	4	0.1	-0.8	0	-0.2
123	8	2	49	0	4	0.1	-0.8	0	-0.2
123	9	2	49	0	4	0.1	-0.8	0	-0.2
123	10	1	49	0	4	0.1	-0.8	0	-0.2
123	11	2	49	0	4	0.1	-0.8	0	-0.2
123	12	1	49	0	4	0.1	-0.8	0	-0.2
124	1	2	54	0	2	0.1	-0.4	0	0.7
124	2	3	54	0	2	0.1	-0.4	0	0.7
124	3	3	54	0	2	0.1	-0.4	0	0.7
124	4	3	54	0	2	0.1	-0.4	0	0.7
124	5	3	54	0	2	0.1	-0.4	0	0.7
124	6	2	54	0	2	0.1	-0.4	0	0.7
124	7	3	54	0	2	0.1	-0.4	0	0.7
124	8	2	54	0	2	0.1	-0.4	0	0.7
124	9	3	54	0	2	0.1	-0.4	0	0.7
124	10	1	54	0	2	0.1	-0.4	0	0.7
124	11	3	54	0	2	0.1	-0.4	0	0.7
124	12	1	54	0	2	0.1	-0.4	0	0.7
125	1	3	56	0	1	-1.5	-0.8	-2	-0.4
125	2	3	56	0	1	-1.5	-0.8	-2	-0.4
125	3	3	56	0	1	-1.5	-0.8	-2	-0.4
125	4	3	56	0	1	-1.5	-0.8	-2	-0.4
125	5	3	56	0	1	-1.5	-0.8	-2	-0.4
125	6	3	56	0	1	-1.5	-0.8	-2	-0.4
125	7	3	56	0	1	-1.5	-0.8	-2	-0.4
125	8	3	56	0	1	-1.5	-0.8	-2	-0.4
125	9	3	56	0	1	-1.5	-0.8	-2	-0.4
125	10	3	56	0	1	-1.5	-0.8	-2	-0.4
125	11	3	56	0	1	-1.5	-0.8	-2	-0.4
125	12	3	56	0	1	-1.5	-0.8	-2	-0.4
126	1	2	34	0	3	0.6	-1	0.2	0.9
126	2	1	34	0	3	0.6	-1	0.2	0.9
126	3	1	34	0	3	0.6	-1	0.2	0.9
126	4	2	34	0	3	0.6	-1	0.2	0.9
126	5	2	34	0	3	0.6	-1	0.2	0.9
126	6	1	34	0	3	0.6	-1	0.2	0.9
126	7	1	34	0	3	0.6	-1	0.2	0.9
126	8	2	34	0	3	0.6	-1	0.2	0.9
126	9	1	34	0	3	0.6	-1	0.2	0.9
126	10	1	34	0	3	0.6	-1	0.2	0.9
126	11	1	34	0	3	0.6	-1	0.2	0.9
126	12	2	34	0	3	0.6	-1	0.2	0.9
127	1	2	69	0	2	1.6	0.7	-0.8	0.5
127	2	3	69	0	2	1.6	0.7	-0.8	0.5
127	3	3	69	0	2	1.6	0.7	-0.8	0.5
127	4	3	69	0	2	1.6	0.7	-0.8	0.5
127	5	3	69	0	2	1.6	0.7	-0.8	0.5
127	6	2	69	0	2	1.6	0.7	-0.8	0.5
127	7	3	69	0	2	1.6	0.7	-0.8	0.5
127	8	2	69	0	2	1.6	0.7	-0.8	0.5
127	9	3	69	0	2	1.6	0.7	-0.8	0.5
127	10	1	69	0	2	1.6	0.7	-0.8	0.5
127	11	3	69	0	2	1.6	0.7	-0.8	0.5
127	12	1	69	0	2	1.6	0.7	-0.8	0.5
128	1	3	56	0	2	0.5	0.7	1.2	-0.3
128	2	2	56	0	2	0.5	0.7	1.2	-0.3
128	3	3	56	0	2	0.5	0.7	1.2	-0.3
128	4	3	56	0	2	0.5	0.7	1.2	-0.3
128	5	3	56	0	2	0.5	0.7	1.2	-0.3
128	6	2	56	0	2	0.5	0.7	1.2	-0.3
128	7	1	56	0	2	0.5	0.7	1.2	-0.3
128	8	2	56	0	2	0.5	0.7	1.2	-0.3
128	9	2	56	0	2	0.5	0.7	1.2	-0.3
128	10	1	56	0	2	0.5	0.7	1.2	-0.3
128	11	1	56	0	2	0.5	0.7	1.2	-0.3
128	12	1	56	0	2	0.5	0.7	1.2	-0.3
129	1	2	42	0	3	0	-1.1	-0.4	0.9
129	2	1	42	0	3	0	-1.1	-0.4	0.9
129	3	2	42	0	3	0	-1.1	-0.4	0.9
129	4	1	42	0	3	0	-1.1	-0.4	0.9
129	5	1	42	0	3	0	-1.1	-0.4	0.9
129	6	2	42	0	3	0	-1.1	-0.4	0.9
129	7	2	42	0	3	0	-1.1	-0.4	0.9
129	8	1	42	0	3	0	-1.1	-0.4	0.9
129	9	2	42	0	3	0	-1.1	-0.4	0.9
129	10	1	42	0	3	0	-1.1	-0.4	0.9
129	11	1	42	0	3	0	-1.1	-0.4	0.9
129	12	1	42	0	3	0	-1.1	-0.4	0.9
130	1	2	37	0	2	-0.3	0	0.2	-1
130	2	3	37	0	2	-0.3	0	0.2	-1
130	3	3	37	0	2	-0.3	0	0.2	-1
130	4	3	37	0	2	-0.3	0	0.2	-1
130	5	3	37	0	2	-0.3	0	0.2	-1
130	6	3	37	0	2	-0.3	0	0.2	-1
130	7	3	37	0	2	-0.3	0	0.2	-1
130	8	3	37	0	2	-0.3	0	0.2	-1
130	9	2	37	0	2	-0.3	0	0.2	-1
130	10	3	37	0	2	-0.3	0	0.2	-1
130	11	3	37	0	2	-0.3	0	0.2	-1
130	12	3	37	0	2	-0.3	0	0.2	-1
131	1	3	66	0	2	-0.7	-1.3	-1.4	0
131	2	3	66	0	2	-0.7	-1.3	-1.4	0
131	3	3	66	0	2	-0.7	-1.3	-1.4	0
131	4	3	66	0	2	-0.7	-1.3	-1.4	0
131	5	3	66	0	2	-0.7	-1.3	-1.4	0
131	6	3	66	0	2	-0.7	-1.3	-1.4	0
131	7	3	66	0	2	-0.7	-1.3	-1.4	0
131	8	3	66	0	2	-0.7	-1.3	-1.4	0
131	9	3	66	0	2	-0.7	-1.3	-1.4	0
131	10	3	66	0	2	-0.7	-1.3	-1.4	0
131	11	3	66	0	2	-0.7	-1.3	-1.4	0
131	12	3	66	0	2	-0.7	-1.3	-1.4	0
132	1	2	39	0	4	1.1	0.9	-0.4	-0.3
132	2	3	39	0	4	1.1	0.9	-0.4	-0.3
132	3	3	39	0	4	1.1	0.9	-0.4	-0.3
132	4	1	39	0	4	1.1	0.9	-0.4	-0.3
132	5	3	39	0	4	1.1	0.9	-0.4	-0.3
132	6	2	39	0	4	1.1	0.9	-0.4	-0.3
132	7	1	39	0	4	1.1	0.9	-0.4	-0.3
132	8	2	39	0	4	1.1	0.9	-0.4	-0.3
132	9	3	39	0	4	1.1	0.9	-0.4	-0.3
132	10	1	39	0	4	1.1	0.9	-0.4	-0.3
132	11	3	39	0	4	1.1	0.9	-0.4	-0.3
132	12	1	39	0	4	1.1	0.9	-0.4	-0.3
133	1	3	63	0	1	0.2	0.4	1.4	-1.6
133	2	2	63	0	1	0.2	0.4	1.4	-1.6
133	3	2	63	0	1	0.2	0.4	1.4	-1.6
133	4	3	63	0	1	0.2	0.4	1.4	-1.6
133	5	3	63	0	1	0.2	0.4	1.4	-1.6
133	6	2	63	0	1	0.2	0.4	1.4	-1.6
133	7	1	63	0	1	0.2	0.4	1.4	-1.6
133	8	2	63	0	1	0.2	0.4	1.4	-1.6
133	9	3	63	0	1	0.2	0.4	1.4	-1.6
133	10	1	63	0	1	0.2	0.4	1.4	-1.6
133	11	3	63	0	1	0.2	0.4	1.4	-1.6
133	12	1	63	0	1	0.2	0.4	1.4	-1.6
134	1	1	47	0	1	-1.5	1.3	0.4	1.2
134	2	2	47	0	1	-1.5	1.3	0.4	1.2
134	3	2	47	0	1	-1.5	1.3	0.4	1.2
134	4	2	47	0	1	-1.5	1.3	0.4	1.2
134	5	1	47	0	1	-1.5	1.3	0.4	1.2
134	6	1	47	0	1	-1.5	1.3	0.4	1.2
134	7	1	47	0	1	-1.5	1.3	0.4	1.2
134	8	1	47	0	1	-1.5	1.3	0.4	1.2
134	9	1	47	0	1	-1.5	1.3	0.4	1.2
134	10	1	47	0	1	-1.5	1.3	0.4	1.2
134	11	1	47	0	1	-1.5	1.3	0.4	1.2
134	12	1	47	0	1	-1.5	1.3	0.4	1.2
135	1	1	68	0	2	-1.2	-1.7	1.5	-1.7
135	2	2	68	0	2	-1.2	-1.7	1.5	-1.7
135	3	2	68	0	2	-1.2	-1.7	1.5	-1.7
135	4	2	68	0	2	-1.2	-1.7	1.5	-1.7
135	5	2	68	0	2	-1.2	-1.7	1.5	-1.7
135	6	1	68	0	2	-1.2	-1.7	1.5	-1.7
135	7	1	68	0	2	-1.2	-1.7	1.5	-1.7
135	8	2	68	0	2	-1.2	-1.7	1.5	-1.7
135	9	1	68	0	2	-1.2	-1.7	1.5	-1.7
135	10	2	68	0	2	-1.2	-1.7	1.5	-1.7
135	11	1	68	0	2	-1.2	-1.7	1.5	-1.7
135	12	2	68	0	2	-1.2	-1.7	1.5	-1.7
136	1	3	74	0	.	-0.7	-0.9	-1.3	-1.2
136	2	3	74	0	.	-0.7	-0.9	-1.3	-1.2
136	3	3	74	0	.	-0.7	-0.9	-1.3	-1.2
136	4	3	74	0	.	-0.7	-0.9	-1.3	-1.2
136	5	3	74	0	.	-0.7	-0.9	-1.3	-1.2
136	6	3	74	0	.	-0.7	-0.9	-1.3	-1.2
136	7	3	74	0	.	-0.7	-0.9	-1.3	-1.2
136	8	2	74	0	.	-0.7	-0.9	-1.3	-1.2
136	9	3	74	0	.	-0.7	-0.9	-1.3	-1.2
136	10	3	74	0	.	-0.7	-0.9	-1.3	-1.2
136	11	3	74	0	.	-0.7	-0.9	-1.3	-1.2
136	12	3	74	0	.	-0.7	-0.9	-1.3	-1.2
137	1	1	26	0	4	0.7	0.4	-0.2	1.6
137	2	1	26	0	4	0.7	0.4	-0.2	1.6
137	3	2	26	0	4	0.7	0.4	-0.2	1.6
137	4	1	26	0	4	0.7	0.4	-0.2	1.6
137	5	1	26	0	4	0.7	0.4	-0.2	1.6
137	6	2	26	0	4	0.7	0.4	-0.2	1.6
137	7	2	26	0	4	0.7	0.4	-0.2	1.6
137	8	1	26	0	4	0.7	0.4	-0.2	1.6
137	9	2	26	0	4	0.7	0.4	-0.2	1.6
137	10	2	26	0	4	0.7	0.4	-0.2	1.6
137	11	1	26	0	4	0.7	0.4	-0.2	1.6
137	12	2	26	0	4	0.7	0.4	-0.2	1.6
138	1	2	31	0	2	0.1	0.9	1.1	-0.5
138	2	2	31	0	2	0.1	0.9	1.1	-0.5
138	3	2	31	0	2	0.1	0.9	1.1	-0.5
138	4	2	31	0	2	0.1	0.9	1.1	-0.5
138	5	1	31	0	2	0.1	0.9	1.1	-0.5
138	6	2	31	0	2	0.1	0.9	1.1	-0.5
138	7	1	31	0	2	0.1	0.9	1.1	-0.5
138	8	2	31	0	2	0.1	0.9	1.1	-0.5
138	9	2	31	0	2	0.1	0.9	1.1	-0.5
138	10	1	31	0	2	0.1	0.9	1.1	-0.5
138	11	1	31	0	2	0.1	0.9	1.1	-0.5
138	12	1	31	0	2	0.1	0.9	1.1	-0.5
139	1	2	59	0	4	1.4	0.5	-1.4	0
139	2	2	59	0	4	1.4	0.5	-1.4	0
139	3	3	59	0	4	1.4	0.5	-1.4	0
139	4	3	59	0	4	1.4	0.5	-1.4	0
139	5	3	59	0	4	1.4	0.5	-1.4	0
139	6	2	59	0	4	1.4	0.5	-1.4	0
139	7	1	59	0	4	1.4	0.5	-1.4	0
139	8	2	59	0	4	1.4	0.5	-1.4	0
139	9	2	59	0	4	1.4	0.5	-1.4	0
139	10	1	59	0	4	1.4	0.5	-1.4	0
139	11	3	59	0	4	1.4	0.5	-1.4	0
139	12	1	59	0	4	1.4	0.5	-1.4	0
140	1	2	26	0	2	-0.5	1	0.5	1.3
140	2	2	26	0	2	-0.5	1	0.5	1.3
140	3	2	26	0	2	-0.5	1	0.5	1.3
140	4	2	26	0	2	-0.5	1	0.5	1.3
140	5	3	26	0	2	-0.5	1	0.5	1.3
140	6	2	26	0	2	-0.5	1	0.5	1.3
140	7	1	26	0	2	-0.5	1	0.5	1.3
140	8	2	26	0	2	-0.5	1	0.5	1.3
140	9	2	26	0	2	-0.5	1	0.5	1.3
140	10	1	26	0	2	-0.5	1	0.5	1.3
140	11	1	26	0	2	-0.5	1	0.5	1.3
140	12	1	26	0	2	-0.5	1	0.5	1.3
141	1	2	33	0	6	-0.5	-0.1	-0.9	0.2
141	2	1	33	0	6	-0.5	-0.1	-0.9	0.2
141	3	1	33	0	6	-0.5	-0.1	-0.9	0.2
141	4	2	33	0	6	-0.5	-0.1	-0.9	0.2
141	5	1	33	0	6	-0.5	-0.1	-0.9	0.2
141	6	1	33	0	6	-0.5	-0.1	-0.9	0.2
141	7	1	33	0	6	-0.5	-0.1	-0.9	0.2
141	8	1	33	0	6	-0.5	-0.1	-0.9	0.2
141	9	2	33	0	6	-0.5	-0.1	-0.9	0.2
141	10	2	33	0	6	-0.5	-0.1	-0.9	0.2
141	11	1	33	0	6	-0.5	-0.1	-0.9	0.2
141	12	1	33	0	6	-0.5	-0.1	-0.9	0.2
142	1	1	33	0	2	1.1	-1.1	-1	0.6
142	2	2	33	0	2	1.1	-1.1	-1	0.6
142	3	2	33	0	2	1.1	-1.1	-1	0.6
142	4	1	33	0	2	1.1	-1.1	-1	0.6
142	5	1	33	0	2	1.1	-1.1	-1	0.6
142	6	1	33	0	2	1.1	-1.1	-1	0.6
142	7	1	33	0	2	1.1	-1.1	-1	0.6
142	8	2	33	0	2	1.1	-1.1	-1	0.6
142	9	2	33	0	2	1.1	-1.1	-1	0.6
142	10	2	33	0	2	1.1	-1.1	-1	0.6
142	11	2	33	0	2	1.1	-1.1	-1	0.6
142	12	1	33	0	2	1.1	-1.1	-1	0.6
143	1	2	67	0	4	1.5	0.3	0.9	0.2
143	2	2	67	0	4	1.5	0.3	0.9	0.2
143	3	2	67	0	4	1.5	0.3	0.9	0.2
143	4	2	67	0	4	1.5	0.3	0.9	0.2
143	5	1	67	0	4	1.5	0.3	0.9	0.2
143	6	2	67	0	4	1.5	0.3	0.9	0.2
143	7	1	67	0	4	1.5	0.3	0.9	0.2
143	8	2	67	0	4	1.5	0.3	0.9	0.2
143	9	2	67	0	4	1.5	0.3	0.9	0.2
143	10	1	67	0	4	1.5	0.3	0.9	0.2
143	11	2	67	0	4	1.5	0.3	0.9	0.2
143	12	1	67	0	4	1.5	0.3	0.9	0.2
144	1	2	58	0	3	1.5	0.6	0	-0.1
144	2	3	58	0	3	1.5	0.6	0	-0.1
144	3	1	58	0	3	1.5	0.6	0	-0.1
144	4	3	58	0	3	1.5	0.6	0	-0.1
144	5	3	58	0	3	1.5	0.6	0	-0.1
144	6	2	58	0	3	1.5	0.6	0	-0.1
144	7	1	58	0	3	1.5	0.6	0	-0.1
144	8	2	58	0	3	1.5	0.6	0	-0.1
144	9	2	58	0	3	1.5	0.6	0	-0.1
144	10	1	58	0	3	1.5	0.6	0	-0.1
144	11	1	58	0	3	1.5	0.6	0	-0.1
144	12	1	58	0	3	1.5	0.6	0	-0.1
145	1	3	45	1	4	0.8	-1.5	0.7	-0.7
145	2	3	45	1	4	0.8	-1.5	0.7	-0.7
145	3	3	45	1	4	0.8	-1.5	0.7	-0.7
145	4	3	45	1	4	0.8	-1.5	0.7	-0.7
145	5	3	45	1	4	0.8	-1.5	0.7	-0.7
145	6	3	45	1	4	0.8	-1.5	0.7	-0.7
145	7	3	45	1	4	0.8	-1.5	0.7	-0.7
145	8	3	45	1	4	0.8	-1.5	0.7	-0.7
145	9	3	45	1	4	0.8	-1.5	0.7	-0.7
145	10	3	45	1	4	0.8	-1.5	0.7	-0.7
145	11	3	45	1	4	0.8	-1.5	0.7	-0.7
145	12	3	45	1	4	0.8	-1.5	0.7	-0.7
146	1	2	38	0	1	-0.7	-1.6	0.1	-0.2
146	2	2	38	0	1	-0.7	-1.6	0.1	-0.2
146	3	2	38	0	1	-0.7	-1.6	0.1	-0.2
146	4	2	38	0	1	-0.7	-1.6	0.1	-0.2
146	5	1	38	0	1	-0.7	-1.6	0.1	-0.2
146	6	2	38	0	1	-0.7	-1.6	0.1	-0.2
146	7	1	38	0	1	-0.7	-1.6	0.1	-0.2
146	8	2	38	0	1	-0.7	-1.6	0.1	-0.2
146	9	1	38	0	1	-0.7	-1.6	0.1	-0.2
146	10	1	38	0	1	-0.7	-1.6	0.1	-0.2
146	11	1	38	0	1	-0.7	-1.6	0.1	-0.2
146	12	1	38	0	1	-0.7	-1.6	0.1	-0.2
147	1	3	36	0	2	-0.6	-2.6	-1.4	0
147	2	1	36	0	2	-0.6	-2.6	-1.4	0
147	3	3	36	0	2	-0.6	-2.6	-1.4	0
147	4	3	36	0	2	-0.6	-2.6	-1.4	0
147	5	3	36	0	2	-0.6	-2.6	-1.4	0
147	6	2	36	0	2	-0.6	-2.6	-1.4	0
147	7	3	36	0	2	-0.6	-2.6	-1.4	0
147	8	3	36	0	2	-0.6	-2.6	-1.4	0
147	9	1	36	0	2	-0.6	-2.6	-1.4	0
147	10	1	36	0	2	-0.6	-2.6	-1.4	0
147	11	3	36	0	2	-0.6	-2.6	-1.4	0
147	12	3	36	0	2	-0.6	-2.6	-1.4	0
148	1	2	31	0	2	-0.8	1.5	0.1	1.2
148	2	2	31	0	2	-0.8	1.5	0.1	1.2
148	3	2	31	0	2	-0.8	1.5	0.1	1.2
148	4	2	31	0	2	-0.8	1.5	0.1	1.2
148	5	1	31	0	2	-0.8	1.5	0.1	1.2
148	6	2	31	0	2	-0.8	1.5	0.1	1.2
148	7	1	31	0	2	-0.8	1.5	0.1	1.2
148	8	2	31	0	2	-0.8	1.5	0.1	1.2
148	9	2	31	0	2	-0.8	1.5	0.1	1.2
148	10	1	31	0	2	-0.8	1.5	0.1	1.2
148	11	2	31	0	2	-0.8	1.5	0.1	1.2
148	12	1	31	0	2	-0.8	1.5	0.1	1.2
149	1	1	48	0	3	1	0.3	0.3	0.7
149	2	2	48	0	3	1	0.3	0.3	0.7
149	3	2	48	0	3	1	0.3	0.3	0.7
149	4	3	48	0	3	1	0.3	0.3	0.7
149	5	3	48	0	3	1	0.3	0.3	0.7
149	6	2	48	0	3	1	0.3	0.3	0.7
149	7	1	48	0	3	1	0.3	0.3	0.7
149	8	2	48	0	3	1	0.3	0.3	0.7
149	9	2	48	0	3	1	0.3	0.3	0.7
149	10	1	48	0	3	1	0.3	0.3	0.7
149	11	3	48	0	3	1	0.3	0.3	0.7
149	12	1	48	0	3	1	0.3	0.3	0.7
150	1	2	38	0	5	-0.1	0.2	-0.7	-1
150	2	3	38	0	5	-0.1	0.2	-0.7	-1
150	3	3	38	0	5	-0.1	0.2	-0.7	-1
150	4	3	38	0	5	-0.1	0.2	-0.7	-1
150	5	3	38	0	5	-0.1	0.2	-0.7	-1
150	6	2	38	0	5	-0.1	0.2	-0.7	-1
150	7	3	38	0	5	-0.1	0.2	-0.7	-1
150	8	2	38	0	5	-0.1	0.2	-0.7	-1
150	9	3	38	0	5	-0.1	0.2	-0.7	-1
150	10	1	38	0	5	-0.1	0.2	-0.7	-1
150	11	3	38	0	5	-0.1	0.2	-0.7	-1
150	12	1	38	0	5	-0.1	0.2	-0.7	-1
151	1	1	29	0	4	-0.3	1.3	0.1	1.9
151	2	1	29	0	4	-0.3	1.3	0.1	1.9
151	3	1	29	0	4	-0.3	1.3	0.1	1.9
151	4	1	29	0	4	-0.3	1.3	0.1	1.9
151	5	2	29	0	4	-0.3	1.3	0.1	1.9
151	6	1	29	0	4	-0.3	1.3	0.1	1.9
151	7	2	29	0	4	-0.3	1.3	0.1	1.9
151	8	1	29	0	4	-0.3	1.3	0.1	1.9
151	9	2	29	0	4	-0.3	1.3	0.1	1.9
151	10	2	29	0	4	-0.3	1.3	0.1	1.9
151	11	1	29	0	4	-0.3	1.3	0.1	1.9
151	12	1	29	0	4	-0.3	1.3	0.1	1.9
152	1	2	46	0	2	-0.2	0.5	0.1	0.9
152	2	2	46	0	2	-0.2	0.5	0.1	0.9
152	3	2	46	0	2	-0.2	0.5	0.1	0.9
152	4	1	46	0	2	-0.2	0.5	0.1	0.9
152	5	1	46	0	2	-0.2	0.5	0.1	0.9
152	6	2	46	0	2	-0.2	0.5	0.1	0.9
152	7	2	46	0	2	-0.2	0.5	0.1	0.9
152	8	2	46	0	2	-0.2	0.5	0.1	0.9
152	9	2	46	0	2	-0.2	0.5	0.1	0.9
152	10	1	46	0	2	-0.2	0.5	0.1	0.9
152	11	2	46	0	2	-0.2	0.5	0.1	0.9
152	12	1	46	0	2	-0.2	0.5	0.1	0.9
153	1	2	30	0	5	-0.8	-2.9	0.5	1.4
153	2	1	30	0	5	-0.8	-2.9	0.5	1.4
153	3	2	30	0	5	-0.8	-2.9	0.5	1.4
153	4	1	30	0	5	-0.8	-2.9	0.5	1.4
153	5	2	30	0	5	-0.8	-2.9	0.5	1.4
153	6	2	30	0	5	-0.8	-2.9	0.5	1.4
153	7	2	30	0	5	-0.8	-2.9	0.5	1.4
153	8	1	30	0	5	-0.8	-2.9	0.5	1.4
153	9	2	30	0	5	-0.8	-2.9	0.5	1.4
153	10	1	30	0	5	-0.8	-2.9	0.5	1.4
153	11	1	30	0	5	-0.8	-2.9	0.5	1.4
153	12	1	30	0	5	-0.8	-2.9	0.5	1.4
154	1	3	58	0	1	-1.2	1	1.1	-1.5
154	2	2	58	0	1	-1.2	1	1.1	-1.5
154	3	3	58	0	1	-1.2	1	1.1	-1.5
154	4	3	58	0	1	-1.2	1	1.1	-1.5
154	5	3	58	0	1	-1.2	1	1.1	-1.5
154	6	3	58	0	1	-1.2	1	1.1	-1.5
154	7	3	58	0	1	-1.2	1	1.1	-1.5
154	8	2	58	0	1	-1.2	1	1.1	-1.5
154	9	3	58	0	1	-1.2	1	1.1	-1.5
154	10	3	58	0	1	-1.2	1	1.1	-1.5
154	11	3	58	0	1	-1.2	1	1.1	-1.5
154	12	1	58	0	1	-1.2	1	1.1	-1.5
155	1	2	42	0	4	-0.5	1.1	-0.1	1
155	2	3	42	0	4	-0.5	1.1	-0.1	1
155	3	3	42	0	4	-0.5	1.1	-0.1	1
155	4	3	42	0	4	-0.5	1.1	-0.1	1
155	5	3	42	0	4	-0.5	1.1	-0.1	1
155	6	2	42	0	4	-0.5	1.1	-0.1	1
155	7	1	42	0	4	-0.5	1.1	-0.1	1
155	8	2	42	0	4	-0.5	1.1	-0.1	1
155	9	1	42	0	4	-0.5	1.1	-0.1	1
155	10	1	42	0	4	-0.5	1.1	-0.1	1
155	11	3	42	0	4	-0.5	1.1	-0.1	1
155	12	1	42	0	4	-0.5	1.1	-0.1	1
156	1	3	32	0	2	-0.8	-3	-2.5	-2
156	2	3	32	0	2	-0.8	-3	-2.5	-2
156	3	3	32	0	2	-0.8	-3	-2.5	-2
156	4	3	32	0	2	-0.8	-3	-2.5	-2
156	5	3	32	0	2	-0.8	-3	-2.5	-2
156	6	3	32	0	2	-0.8	-3	-2.5	-2
156	7	3	32	0	2	-0.8	-3	-2.5	-2
156	8	3	32	0	2	-0.8	-3	-2.5	-2
156	9	3	32	0	2	-0.8	-3	-2.5	-2
156	10	3	32	0	2	-0.8	-3	-2.5	-2
156	11	3	32	0	2	-0.8	-3	-2.5	-2
156	12	3	32	0	2	-0.8	-3	-2.5	-2
157	1	2	50	0	6	-1.1	0.9	-1	-0.5
157	2	2	50	0	6	-1.1	0.9	-1	-0.5
157	3	3	50	0	6	-1.1	0.9	-1	-0.5
157	4	2	50	0	6	-1.1	0.9	-1	-0.5
157	5	3	50	0	6	-1.1	0.9	-1	-0.5
157	6	2	50	0	6	-1.1	0.9	-1	-0.5
157	7	1	50	0	6	-1.1	0.9	-1	-0.5
157	8	2	50	0	6	-1.1	0.9	-1	-0.5
157	9	2	50	0	6	-1.1	0.9	-1	-0.5
157	10	1	50	0	6	-1.1	0.9	-1	-0.5
157	11	1	50	0	6	-1.1	0.9	-1	-0.5
157	12	1	50	0	6	-1.1	0.9	-1	-0.5
158	1	2	55	0	1	-1.6	1	-2.5	-1.1
158	2	3	55	0	1	-1.6	1	-2.5	-1.1
158	3	3	55	0	1	-1.6	1	-2.5	-1.1
158	4	3	55	0	1	-1.6	1	-2.5	-1.1
158	5	3	55	0	1	-1.6	1	-2.5	-1.1
158	6	2	55	0	1	-1.6	1	-2.5	-1.1
158	7	3	55	0	1	-1.6	1	-2.5	-1.1
158	8	1	55	0	1	-1.6	1	-2.5	-1.1
158	9	3	55	0	1	-1.6	1	-2.5	-1.1
158	10	1	55	0	1	-1.6	1	-2.5	-1.1
158	11	3	55	0	1	-1.6	1	-2.5	-1.1
158	12	1	55	0	1	-1.6	1	-2.5	-1.1
159	1	2	67	0	4	1.4	0.5	0.9	0.5
159	2	3	67	0	4	1.4	0.5	0.9	0.5
159	3	3	67	0	4	1.4	0.5	0.9	0.5
159	4	3	67	0	4	1.4	0.5	0.9	0.5
159	5	3	67	0	4	1.4	0.5	0.9	0.5
159	6	2	67	0	4	1.4	0.5	0.9	0.5
159	7	1	67	0	4	1.4	0.5	0.9	0.5
159	8	2	67	0	4	1.4	0.5	0.9	0.5
159	9	3	67	0	4	1.4	0.5	0.9	0.5
159	10	1	67	0	4	1.4	0.5	0.9	0.5
159	11	3	67	0	4	1.4	0.5	0.9	0.5
159	12	1	67	0	4	1.4	0.5	0.9	0.5
160	1	2	19	0	2	-0.1	0.7	1.1	-0.4
160	2	1	19	0	2	-0.1	0.7	1.1	-0.4
160	3	2	19	0	2	-0.1	0.7	1.1	-0.4
160	4	2	19	0	2	-0.1	0.7	1.1	-0.4
160	5	1	19	0	2	-0.1	0.7	1.1	-0.4
160	6	2	19	0	2	-0.1	0.7	1.1	-0.4
160	7	1	19	0	2	-0.1	0.7	1.1	-0.4
160	8	2	19	0	2	-0.1	0.7	1.1	-0.4
160	9	2	19	0	2	-0.1	0.7	1.1	-0.4
160	10	1	19	0	2	-0.1	0.7	1.1	-0.4
160	11	2	19	0	2	-0.1	0.7	1.1	-0.4
160	12	1	19	0	2	-0.1	0.7	1.1	-0.4
161	1	2	37	0	2	0.3	-0.9	0	0.7
161	2	1	37	0	2	0.3	-0.9	0	0.7
161	3	2	37	0	2	0.3	-0.9	0	0.7
161	4	1	37	0	2	0.3	-0.9	0	0.7
161	5	1	37	0	2	0.3	-0.9	0	0.7
161	6	2	37	0	2	0.3	-0.9	0	0.7
161	7	2	37	0	2	0.3	-0.9	0	0.7
161	8	2	37	0	2	0.3	-0.9	0	0.7
161	9	2	37	0	2	0.3	-0.9	0	0.7
161	10	1	37	0	2	0.3	-0.9	0	0.7
161	11	2	37	0	2	0.3	-0.9	0	0.7
161	12	1	37	0	2	0.3	-0.9	0	0.7
162	1	2	20	0	1	1.4	-0.2	0	-0.1
162	2	2	20	0	1	1.4	-0.2	0	-0.1
162	3	2	20	0	1	1.4	-0.2	0	-0.1
162	4	2	20	0	1	1.4	-0.2	0	-0.1
162	5	2	20	0	1	1.4	-0.2	0	-0.1
162	6	2	20	0	1	1.4	-0.2	0	-0.1
162	7	1	20	0	1	1.4	-0.2	0	-0.1
162	8	1	20	0	1	1.4	-0.2	0	-0.1
162	9	2	20	0	1	1.4	-0.2	0	-0.1
162	10	1	20	0	1	1.4	-0.2	0	-0.1
162	11	1	20	0	1	1.4	-0.2	0	-0.1
162	12	1	20	0	1	1.4	-0.2	0	-0.1
163	1	3	28	0	.	1.6	0.7	-0.1	1
163	2	3	28	0	.	1.6	0.7	-0.1	1
163	3	3	28	0	.	1.6	0.7	-0.1	1
163	4	3	28	0	.	1.6	0.7	-0.1	1
163	5	3	28	0	.	1.6	0.7	-0.1	1
163	6	3	28	0	.	1.6	0.7	-0.1	1
163	7	3	28	0	.	1.6	0.7	-0.1	1
163	8	3	28	0	.	1.6	0.7	-0.1	1
163	9	3	28	0	.	1.6	0.7	-0.1	1
163	10	3	28	0	.	1.6	0.7	-0.1	1
163	11	3	28	0	.	1.6	0.7	-0.1	1
163	12	3	28	0	.	1.6	0.7	-0.1	1
164	1	2	32	0	2	-1.4	-0.6	-1.4	0
164	2	2	32	0	2	-1.4	-0.6	-1.4	0
164	3	2	32	0	2	-1.4	-0.6	-1.4	0
164	4	2	32	0	2	-1.4	-0.6	-1.4	0
164	5	1	32	0	2	-1.4	-0.6	-1.4	0
164	6	2	32	0	2	-1.4	-0.6	-1.4	0
164	7	1	32	0	2	-1.4	-0.6	-1.4	0
164	8	2	32	0	2	-1.4	-0.6	-1.4	0
164	9	2	32	0	2	-1.4	-0.6	-1.4	0
164	10	1	32	0	2	-1.4	-0.6	-1.4	0
164	11	1	32	0	2	-1.4	-0.6	-1.4	0
164	12	1	32	0	2	-1.4	-0.6	-1.4	0
165	1	2	31	0	4	0.6	1.1	-0.2	1.8
165	2	2	31	0	4	0.6	1.1	-0.2	1.8
165	3	2	31	0	4	0.6	1.1	-0.2	1.8
165	4	2	31	0	4	0.6	1.1	-0.2	1.8
165	5	1	31	0	4	0.6	1.1	-0.2	1.8
165	6	2	31	0	4	0.6	1.1	-0.2	1.8
165	7	1	31	0	4	0.6	1.1	-0.2	1.8
165	8	2	31	0	4	0.6	1.1	-0.2	1.8
165	9	2	31	0	4	0.6	1.1	-0.2	1.8
165	10	1	31	0	4	0.6	1.1	-0.2	1.8
165	11	2	31	0	4	0.6	1.1	-0.2	1.8
165	12	1	31	0	4	0.6	1.1	-0.2	1.8
166	1	2	66	0	2	0.1	-0.1	-0.1	-0.5
166	2	2	66	0	2	0.1	-0.1	-0.1	-0.5
166	3	3	66	0	2	0.1	-0.1	-0.1	-0.5
166	4	3	66	0	2	0.1	-0.1	-0.1	-0.5
166	5	3	66	0	2	0.1	-0.1	-0.1	-0.5
166	6	2	66	0	2	0.1	-0.1	-0.1	-0.5
166	7	1	66	0	2	0.1	-0.1	-0.1	-0.5
166	8	2	66	0	2	0.1	-0.1	-0.1	-0.5
166	9	3	66	0	2	0.1	-0.1	-0.1	-0.5
166	10	3	66	0	2	0.1	-0.1	-0.1	-0.5
166	11	1	66	0	2	0.1	-0.1	-0.1	-0.5
166	12	1	66	0	2	0.1	-0.1	-0.1	-0.5
167	1	2	27	0	3	0.2	-0.8	-1	-0.2
167	2	2	27	0	3	0.2	-0.8	-1	-0.2
167	3	1	27	0	3	0.2	-0.8	-1	-0.2
167	4	2	27	0	3	0.2	-0.8	-1	-0.2
167	5	2	27	0	3	0.2	-0.8	-1	-0.2
167	6	1	27	0	3	0.2	-0.8	-1	-0.2
167	7	1	27	0	3	0.2	-0.8	-1	-0.2
[truncated: 2,765 more rows]
