# Supplementary material for: Towards sustainable urban food systems: Analyzing contextual and intrapsychic drivers of growing food in small-scale urban agriculture
Source: PLoS One. 2020 Dec 23;15(12):e0243949. doi: 10.1371/journal.pone.0243949 (PMC7757821; doi:10.1371/journal.pone.0243949)
Supplement: S1 Data — (ZIP) [file pone.0243949.s006.zip › Data_xlsx/MichiganCHOICE.xlsx]

## Sheet: Variable_description
Variable name	Variable description	Variable label
Id	Anonymized respondent identification number	Continous
Setid	Choice set identification number	Continous from 1 to 12
choice	Respondents' choices among three alternatives	1, 2 or 3
Age	Age of the respondent in years	Continous
Gender	Gender of the respondent	Dummy, 1 if female, 0 otherwise
hhs	Household size in terms of number of persons in a household	Continous
child	Whether children under the age of 12 are present in a household	Dummy, 1 if yes, 0 otherwise
Knowledge	Represents familiarity and experience with growing foods in CGs. Scores are calculated for each respondent based on weights obtained from a factor analysis	Continous
Attitude	Represents attitudes towards growing foods in CGs. Scores are calculated for each respondent based on weights obtained from a factor analysis	Continous
Reasons_Food_Health	Represents reasons tied to the benefits of participating in CGs in terms of imprved food choice and personal health. Scores are calculated for each respondent based on weights obtained from a factor analysis	Continous
Reasons_Social_Emotion	Represents reasons tied to the benefits of participating in CGs in terms of social engagement and postive emotions. Scores are calculated for each respondent based on weights obtained from a factor analysis	Continous

## Sheet: MichiganCHOICE
Id	Setid	choice	age	Gen	hhs	Subjective knowledge	Attitude	Reasons_Food_Health	Reasons_Social_Emotion
1	1	2	34	1	4	0.4	0.3	-1	0.4
1	2	1	34	1	4	0.4	0.3	-1	0.4
1	3	1	34	1	4	0.4	0.3	-1	0.4
1	4	1	34	1	4	0.4	0.3	-1	0.4
1	5	1	34	1	4	0.4	0.3	-1	0.4
1	6	1	34	1	4	0.4	0.3	-1	0.4
1	7	2	34	1	4	0.4	0.3	-1	0.4
1	8	1	34	1	4	0.4	0.3	-1	0.4
1	9	1	34	1	4	0.4	0.3	-1	0.4
1	10	2	34	1	4	0.4	0.3	-1	0.4
1	11	1	34	1	4	0.4	0.3	-1	0.4
1	12	1	34	1	4	0.4	0.3	-1	0.4
2	1	2	19	1	4	-0.3	-0.9	-0.7	-0.3
2	2	1	19	1	4	-0.3	-0.9	-0.7	-0.3
2	3	2	19	1	4	-0.3	-0.9	-0.7	-0.3
2	4	2	19	1	4	-0.3	-0.9	-0.7	-0.3
2	5	1	19	1	4	-0.3	-0.9	-0.7	-0.3
2	6	2	19	1	4	-0.3	-0.9	-0.7	-0.3
2	7	1	19	1	4	-0.3	-0.9	-0.7	-0.3
2	8	2	19	1	4	-0.3	-0.9	-0.7	-0.3
2	9	2	19	1	4	-0.3	-0.9	-0.7	-0.3
2	10	1	19	1	4	-0.3	-0.9	-0.7	-0.3
2	11	2	19	1	4	-0.3	-0.9	-0.7	-0.3
2	12	1	19	1	4	-0.3	-0.9	-0.7	-0.3
3	1	1	22	0	1	1.4	0.7	0	0.9
3	2	1	22	0	1	1.4	0.7	0	0.9
3	3	1	22	0	1	1.4	0.7	0	0.9
3	4	1	22	0	1	1.4	0.7	0	0.9
3	5	1	22	0	1	1.4	0.7	0	0.9
3	6	1	22	0	1	1.4	0.7	0	0.9
3	7	1	22	0	1	1.4	0.7	0	0.9
3	8	1	22	0	1	1.4	0.7	0	0.9
3	9	1	22	0	1	1.4	0.7	0	0.9
3	10	2	22	0	1	1.4	0.7	0	0.9
3	11	1	22	0	1	1.4	0.7	0	0.9
3	12	1	22	0	1	1.4	0.7	0	0.9
4	1	2	58	0	3	0.3	-0.4	-1.3	0
4	2	1	58	0	3	0.3	-0.4	-1.3	0
4	3	2	58	0	3	0.3	-0.4	-1.3	0
4	4	2	58	0	3	0.3	-0.4	-1.3	0
4	5	1	58	0	3	0.3	-0.4	-1.3	0
4	6	2	58	0	3	0.3	-0.4	-1.3	0
4	7	2	58	0	3	0.3	-0.4	-1.3	0
4	8	2	58	0	3	0.3	-0.4	-1.3	0
4	9	2	58	0	3	0.3	-0.4	-1.3	0
4	10	1	58	0	3	0.3	-0.4	-1.3	0
4	11	2	58	0	3	0.3	-0.4	-1.3	0
4	12	1	58	0	3	0.3	-0.4	-1.3	0
5	1	2	33	1	2	-1.1	0.2	0	0.6
5	2	2	33	1	2	-1.1	0.2	0	0.6
5	3	2	33	1	2	-1.1	0.2	0	0.6
5	4	2	33	1	2	-1.1	0.2	0	0.6
5	5	1	33	1	2	-1.1	0.2	0	0.6
5	6	2	33	1	2	-1.1	0.2	0	0.6
5	7	1	33	1	2	-1.1	0.2	0	0.6
5	8	1	33	1	2	-1.1	0.2	0	0.6
5	9	2	33	1	2	-1.1	0.2	0	0.6
5	10	1	33	1	2	-1.1	0.2	0	0.6
5	11	2	33	1	2	-1.1	0.2	0	0.6
5	12	1	33	1	2	-1.1	0.2	0	0.6
6	1	3	42	1	2	1.4	0.7	-1.3	0
6	2	3	42	1	2	1.4	0.7	-1.3	0
6	3	3	42	1	2	1.4	0.7	-1.3	0
6	4	3	42	1	2	1.4	0.7	-1.3	0
6	5	3	42	1	2	1.4	0.7	-1.3	0
6	6	3	42	1	2	1.4	0.7	-1.3	0
6	7	3	42	1	2	1.4	0.7	-1.3	0
6	8	3	42	1	2	1.4	0.7	-1.3	0
6	9	3	42	1	2	1.4	0.7	-1.3	0
6	10	3	42	1	2	1.4	0.7	-1.3	0
6	11	3	42	1	2	1.4	0.7	-1.3	0
6	12	3	42	1	2	1.4	0.7	-1.3	0
7	1	2	79	0	2	0.8	0.9	0.8	0.9
7	2	2	79	0	2	0.8	0.9	0.8	0.9
7	3	1	79	0	2	0.8	0.9	0.8	0.9
7	4	1	79	0	2	0.8	0.9	0.8	0.9
7	5	3	79	0	2	0.8	0.9	0.8	0.9
7	6	2	79	0	2	0.8	0.9	0.8	0.9
7	7	2	79	0	2	0.8	0.9	0.8	0.9
7	8	1	79	0	2	0.8	0.9	0.8	0.9
7	9	2	79	0	2	0.8	0.9	0.8	0.9
7	10	1	79	0	2	0.8	0.9	0.8	0.9
7	11	2	79	0	2	0.8	0.9	0.8	0.9
7	12	1	79	0	2	0.8	0.9	0.8	0.9
8	1	2	45	1	6	-1.7	-0.4	-0.5	-0.5
8	2	3	45	1	6	-1.7	-0.4	-0.5	-0.5
8	3	3	45	1	6	-1.7	-0.4	-0.5	-0.5
8	4	3	45	1	6	-1.7	-0.4	-0.5	-0.5
8	5	3	45	1	6	-1.7	-0.4	-0.5	-0.5
8	6	2	45	1	6	-1.7	-0.4	-0.5	-0.5
8	7	3	45	1	6	-1.7	-0.4	-0.5	-0.5
8	8	2	45	1	6	-1.7	-0.4	-0.5	-0.5
8	9	2	45	1	6	-1.7	-0.4	-0.5	-0.5
8	10	1	45	1	6	-1.7	-0.4	-0.5	-0.5
8	11	3	45	1	6	-1.7	-0.4	-0.5	-0.5
8	12	1	45	1	6	-1.7	-0.4	-0.5	-0.5
9	1	2	38	1	3	1	0.5	0.5	1.2
9	2	2	38	1	3	1	0.5	0.5	1.2
9	3	2	38	1	3	1	0.5	0.5	1.2
9	4	2	38	1	3	1	0.5	0.5	1.2
9	5	1	38	1	3	1	0.5	0.5	1.2
9	6	2	38	1	3	1	0.5	0.5	1.2
9	7	1	38	1	3	1	0.5	0.5	1.2
9	8	2	38	1	3	1	0.5	0.5	1.2
9	9	2	38	1	3	1	0.5	0.5	1.2
9	10	1	38	1	3	1	0.5	0.5	1.2
9	11	2	38	1	3	1	0.5	0.5	1.2
9	12	1	38	1	3	1	0.5	0.5	1.2
10	1	2	39	1	3	1.4	0.7	0.6	1.4
10	2	2	39	1	3	1.4	0.7	0.6	1.4
10	3	2	39	1	3	1.4	0.7	0.6	1.4
10	4	2	39	1	3	1.4	0.7	0.6	1.4
10	5	1	39	1	3	1.4	0.7	0.6	1.4
10	6	2	39	1	3	1.4	0.7	0.6	1.4
10	7	2	39	1	3	1.4	0.7	0.6	1.4
10	8	2	39	1	3	1.4	0.7	0.6	1.4
10	9	2	39	1	3	1.4	0.7	0.6	1.4
10	10	1	39	1	3	1.4	0.7	0.6	1.4
10	11	2	39	1	3	1.4	0.7	0.6	1.4
10	12	1	39	1	3	1.4	0.7	0.6	1.4
11	1	2	72	1	5	-1.5	-1.1	-1.2	0.2
11	2	1	72	1	5	-1.5	-1.1	-1.2	0.2
11	3	3	72	1	5	-1.5	-1.1	-1.2	0.2
11	4	3	72	1	5	-1.5	-1.1	-1.2	0.2
11	5	3	72	1	5	-1.5	-1.1	-1.2	0.2
11	6	3	72	1	5	-1.5	-1.1	-1.2	0.2
11	7	2	72	1	5	-1.5	-1.1	-1.2	0.2
11	8	3	72	1	5	-1.5	-1.1	-1.2	0.2
11	9	2	72	1	5	-1.5	-1.1	-1.2	0.2
11	10	2	72	1	5	-1.5	-1.1	-1.2	0.2
11	11	1	72	1	5	-1.5	-1.1	-1.2	0.2
11	12	3	72	1	5	-1.5	-1.1	-1.2	0.2
12	1	2	26	1	2	-1.9	0.9	1	-1.3
12	2	1	26	1	2	-1.9	0.9	1	-1.3
12	3	2	26	1	2	-1.9	0.9	1	-1.3
12	4	2	26	1	2	-1.9	0.9	1	-1.3
12	5	2	26	1	2	-1.9	0.9	1	-1.3
12	6	2	26	1	2	-1.9	0.9	1	-1.3
12	7	2	26	1	2	-1.9	0.9	1	-1.3
12	8	2	26	1	2	-1.9	0.9	1	-1.3
12	9	2	26	1	2	-1.9	0.9	1	-1.3
12	10	1	26	1	2	-1.9	0.9	1	-1.3
12	11	1	26	1	2	-1.9	0.9	1	-1.3
12	12	1	26	1	2	-1.9	0.9	1	-1.3
13	1	2	65	0	.	0.1	-1	-1.9	0.8
13	2	3	65	0	.	0.1	-1	-1.9	0.8
13	3	2	65	0	.	0.1	-1	-1.9	0.8
13	4	2	65	0	.	0.1	-1	-1.9	0.8
13	5	3	65	0	.	0.1	-1	-1.9	0.8
13	6	3	65	0	.	0.1	-1	-1.9	0.8
13	7	3	65	0	.	0.1	-1	-1.9	0.8
13	8	1	65	0	.	0.1	-1	-1.9	0.8
13	9	3	65	0	.	0.1	-1	-1.9	0.8
13	10	3	65	0	.	0.1	-1	-1.9	0.8
13	11	3	65	0	.	0.1	-1	-1.9	0.8
13	12	1	65	0	.	0.1	-1	-1.9	0.8
14	1	2	51	1	3	-0.5	0.5	2.6	-3.1
14	2	3	51	1	3	-0.5	0.5	2.6	-3.1
14	3	2	51	1	3	-0.5	0.5	2.6	-3.1
14	4	1	51	1	3	-0.5	0.5	2.6	-3.1
14	5	3	51	1	3	-0.5	0.5	2.6	-3.1
14	6	2	51	1	3	-0.5	0.5	2.6	-3.1
14	7	3	51	1	3	-0.5	0.5	2.6	-3.1
14	8	1	51	1	3	-0.5	0.5	2.6	-3.1
14	9	3	51	1	3	-0.5	0.5	2.6	-3.1
14	10	2	51	1	3	-0.5	0.5	2.6	-3.1
14	11	3	51	1	3	-0.5	0.5	2.6	-3.1
14	12	1	51	1	3	-0.5	0.5	2.6	-3.1
15	1	3	56	1	3	1.1	0.7	-1.1	-2.6
15	2	3	56	1	3	1.1	0.7	-1.1	-2.6
15	3	3	56	1	3	1.1	0.7	-1.1	-2.6
15	4	3	56	1	3	1.1	0.7	-1.1	-2.6
15	5	3	56	1	3	1.1	0.7	-1.1	-2.6
15	6	3	56	1	3	1.1	0.7	-1.1	-2.6
15	7	3	56	1	3	1.1	0.7	-1.1	-2.6
15	8	2	56	1	3	1.1	0.7	-1.1	-2.6
15	9	3	56	1	3	1.1	0.7	-1.1	-2.6
15	10	1	56	1	3	1.1	0.7	-1.1	-2.6
15	11	3	56	1	3	1.1	0.7	-1.1	-2.6
15	12	1	56	1	3	1.1	0.7	-1.1	-2.6
16	1	2	40	1	5	1.1	0.7	1	-0.3
16	2	2	40	1	5	1.1	0.7	1	-0.3
16	3	2	40	1	5	1.1	0.7	1	-0.3
16	4	2	40	1	5	1.1	0.7	1	-0.3
16	5	3	40	1	5	1.1	0.7	1	-0.3
16	6	2	40	1	5	1.1	0.7	1	-0.3
16	7	1	40	1	5	1.1	0.7	1	-0.3
16	8	2	40	1	5	1.1	0.7	1	-0.3
16	9	2	40	1	5	1.1	0.7	1	-0.3
16	10	1	40	1	5	1.1	0.7	1	-0.3
16	11	2	40	1	5	1.1	0.7	1	-0.3
16	12	1	40	1	5	1.1	0.7	1	-0.3
17	1	3	58	1	2	-0.3	0.9	1.3	-1.1
17	2	3	58	1	2	-0.3	0.9	1.3	-1.1
17	3	3	58	1	2	-0.3	0.9	1.3	-1.1
17	4	3	58	1	2	-0.3	0.9	1.3	-1.1
17	5	3	58	1	2	-0.3	0.9	1.3	-1.1
17	6	3	58	1	2	-0.3	0.9	1.3	-1.1
17	7	1	58	1	2	-0.3	0.9	1.3	-1.1
17	8	3	58	1	2	-0.3	0.9	1.3	-1.1
17	9	3	58	1	2	-0.3	0.9	1.3	-1.1
17	10	3	58	1	2	-0.3	0.9	1.3	-1.1
17	11	3	58	1	2	-0.3	0.9	1.3	-1.1
17	12	1	58	1	2	-0.3	0.9	1.3	-1.1
18	1	3	30	0	1	0.7	-0.8	-1.1	0.3
18	2	3	30	0	1	0.7	-0.8	-1.1	0.3
18	3	3	30	0	1	0.7	-0.8	-1.1	0.3
18	4	3	30	0	1	0.7	-0.8	-1.1	0.3
18	5	3	30	0	1	0.7	-0.8	-1.1	0.3
18	6	3	30	0	1	0.7	-0.8	-1.1	0.3
18	7	3	30	0	1	0.7	-0.8	-1.1	0.3
18	8	3	30	0	1	0.7	-0.8	-1.1	0.3
18	9	3	30	0	1	0.7	-0.8	-1.1	0.3
18	10	3	30	0	1	0.7	-0.8	-1.1	0.3
18	11	3	30	0	1	0.7	-0.8	-1.1	0.3
18	12	3	30	0	1	0.7	-0.8	-1.1	0.3
19	1	2	21	1	1	-1	-0.6	-0.4	0
19	2	1	21	1	1	-1	-0.6	-0.4	0
19	3	2	21	1	1	-1	-0.6	-0.4	0
19	4	2	21	1	1	-1	-0.6	-0.4	0
19	5	1	21	1	1	-1	-0.6	-0.4	0
19	6	2	21	1	1	-1	-0.6	-0.4	0
19	7	2	21	1	1	-1	-0.6	-0.4	0
19	8	2	21	1	1	-1	-0.6	-0.4	0
19	9	2	21	1	1	-1	-0.6	-0.4	0
19	10	1	21	1	1	-1	-0.6	-0.4	0
19	11	2	21	1	1	-1	-0.6	-0.4	0
19	12	1	21	1	1	-1	-0.6	-0.4	0
20	1	2	51	0	4	0.3	-0.8	-1.1	0.9
20	2	1	51	0	4	0.3	-0.8	-1.1	0.9
20	3	1	51	0	4	0.3	-0.8	-1.1	0.9
20	4	1	51	0	4	0.3	-0.8	-1.1	0.9
20	5	1	51	0	4	0.3	-0.8	-1.1	0.9
20	6	1	51	0	4	0.3	-0.8	-1.1	0.9
20	7	2	51	0	4	0.3	-0.8	-1.1	0.9
20	8	2	51	0	4	0.3	-0.8	-1.1	0.9
20	9	2	51	0	4	0.3	-0.8	-1.1	0.9
20	10	2	51	0	4	0.3	-0.8	-1.1	0.9
20	11	2	51	0	4	0.3	-0.8	-1.1	0.9
20	12	1	51	0	4	0.3	-0.8	-1.1	0.9
21	1	2	35	1	4	0.4	0.9	1.3	-0.7
21	2	2	35	1	4	0.4	0.9	1.3	-0.7
21	3	2	35	1	4	0.4	0.9	1.3	-0.7
21	4	2	35	1	4	0.4	0.9	1.3	-0.7
21	5	1	35	1	4	0.4	0.9	1.3	-0.7
21	6	2	35	1	4	0.4	0.9	1.3	-0.7
21	7	1	35	1	4	0.4	0.9	1.3	-0.7
21	8	2	35	1	4	0.4	0.9	1.3	-0.7
21	9	1	35	1	4	0.4	0.9	1.3	-0.7
21	10	1	35	1	4	0.4	0.9	1.3	-0.7
21	11	2	35	1	4	0.4	0.9	1.3	-0.7
21	12	1	35	1	4	0.4	0.9	1.3	-0.7
22	1	2	32	1	4	1.1	0.8	0.5	1
22	2	1	32	1	4	1.1	0.8	0.5	1
22	3	1	32	1	4	1.1	0.8	0.5	1
22	4	1	32	1	4	1.1	0.8	0.5	1
22	5	2	32	1	4	1.1	0.8	0.5	1
22	6	2	32	1	4	1.1	0.8	0.5	1
22	7	2	32	1	4	1.1	0.8	0.5	1
22	8	1	32	1	4	1.1	0.8	0.5	1
22	9	1	32	1	4	1.1	0.8	0.5	1
22	10	2	32	1	4	1.1	0.8	0.5	1
22	11	1	32	1	4	1.1	0.8	0.5	1
22	12	1	32	1	4	1.1	0.8	0.5	1
23	1	2	31	1	2	-0.5	-1.1	-0.1	1.1
23	2	1	31	1	2	-0.5	-1.1	-0.1	1.1
23	3	1	31	1	2	-0.5	-1.1	-0.1	1.1
23	4	2	31	1	2	-0.5	-1.1	-0.1	1.1
23	5	1	31	1	2	-0.5	-1.1	-0.1	1.1
23	6	2	31	1	2	-0.5	-1.1	-0.1	1.1
23	7	2	31	1	2	-0.5	-1.1	-0.1	1.1
23	8	1	31	1	2	-0.5	-1.1	-0.1	1.1
23	9	2	31	1	2	-0.5	-1.1	-0.1	1.1
23	10	1	31	1	2	-0.5	-1.1	-0.1	1.1
23	11	2	31	1	2	-0.5	-1.1	-0.1	1.1
23	12	2	31	1	2	-0.5	-1.1	-0.1	1.1
24	1	3	24	1	2	-1.6	1.6	1	-0.4
24	2	2	24	1	2	-1.6	1.6	1	-0.4
24	3	3	24	1	2	-1.6	1.6	1	-0.4
24	4	3	24	1	2	-1.6	1.6	1	-0.4
24	5	3	24	1	2	-1.6	1.6	1	-0.4
24	6	2	24	1	2	-1.6	1.6	1	-0.4
24	7	1	24	1	2	-1.6	1.6	1	-0.4
24	8	2	24	1	2	-1.6	1.6	1	-0.4
24	9	1	24	1	2	-1.6	1.6	1	-0.4
24	10	1	24	1	2	-1.6	1.6	1	-0.4
24	11	3	24	1	2	-1.6	1.6	1	-0.4
24	12	1	24	1	2	-1.6	1.6	1	-0.4
25	1	2	68	0	1	0.8	-0.4	-0.6	-0.6
25	2	2	68	0	1	0.8	-0.4	-0.6	-0.6
25	3	2	68	0	1	0.8	-0.4	-0.6	-0.6
25	4	2	68	0	1	0.8	-0.4	-0.6	-0.6
25	5	1	68	0	1	0.8	-0.4	-0.6	-0.6
25	6	2	68	0	1	0.8	-0.4	-0.6	-0.6
25	7	1	68	0	1	0.8	-0.4	-0.6	-0.6
25	8	2	68	0	1	0.8	-0.4	-0.6	-0.6
25	9	2	68	0	1	0.8	-0.4	-0.6	-0.6
25	10	1	68	0	1	0.8	-0.4	-0.6	-0.6
25	11	1	68	0	1	0.8	-0.4	-0.6	-0.6
25	12	1	68	0	1	0.8	-0.4	-0.6	-0.6
26	1	2	55	0	2	-0.9	-0.2	-3.3	-1.5
26	2	3	55	0	2	-0.9	-0.2	-3.3	-1.5
26	3	3	55	0	2	-0.9	-0.2	-3.3	-1.5
26	4	3	55	0	2	-0.9	-0.2	-3.3	-1.5
26	5	3	55	0	2	-0.9	-0.2	-3.3	-1.5
26	6	2	55	0	2	-0.9	-0.2	-3.3	-1.5
26	7	3	55	0	2	-0.9	-0.2	-3.3	-1.5
26	8	2	55	0	2	-0.9	-0.2	-3.3	-1.5
26	9	3	55	0	2	-0.9	-0.2	-3.3	-1.5
26	10	1	55	0	2	-0.9	-0.2	-3.3	-1.5
26	11	3	55	0	2	-0.9	-0.2	-3.3	-1.5
26	12	1	55	0	2	-0.9	-0.2	-3.3	-1.5
27	1	1	18	1	5	0.1	-0.3	-0.1	1.4
27	2	2	18	1	5	0.1	-0.3	-0.1	1.4
27	3	2	18	1	5	0.1	-0.3	-0.1	1.4
27	4	2	18	1	5	0.1	-0.3	-0.1	1.4
27	5	1	18	1	5	0.1	-0.3	-0.1	1.4
27	6	2	18	1	5	0.1	-0.3	-0.1	1.4
27	7	1	18	1	5	0.1	-0.3	-0.1	1.4
27	8	2	18	1	5	0.1	-0.3	-0.1	1.4
27	9	2	18	1	5	0.1	-0.3	-0.1	1.4
27	10	1	18	1	5	0.1	-0.3	-0.1	1.4
27	11	2	18	1	5	0.1	-0.3	-0.1	1.4
27	12	1	18	1	5	0.1	-0.3	-0.1	1.4
28	1	2	44	1	2	0	1.1	1	0.5
28	2	1	44	1	2	0	1.1	1	0.5
28	3	3	44	1	2	0	1.1	1	0.5
28	4	3	44	1	2	0	1.1	1	0.5
28	5	3	44	1	2	0	1.1	1	0.5
28	6	2	44	1	2	0	1.1	1	0.5
28	7	2	44	1	2	0	1.1	1	0.5
28	8	1	44	1	2	0	1.1	1	0.5
28	9	2	44	1	2	0	1.1	1	0.5
28	10	1	44	1	2	0	1.1	1	0.5
28	11	3	44	1	2	0	1.1	1	0.5
28	12	3	44	1	2	0	1.1	1	0.5
29	1	2	28	1	2	-0.3	0.2	0.2	0.4
29	2	3	28	1	2	-0.3	0.2	0.2	0.4
29	3	3	28	1	2	-0.3	0.2	0.2	0.4
29	4	3	28	1	2	-0.3	0.2	0.2	0.4
29	5	3	28	1	2	-0.3	0.2	0.2	0.4
29	6	2	28	1	2	-0.3	0.2	0.2	0.4
29	7	3	28	1	2	-0.3	0.2	0.2	0.4
29	8	2	28	1	2	-0.3	0.2	0.2	0.4
29	9	3	28	1	2	-0.3	0.2	0.2	0.4
29	10	1	28	1	2	-0.3	0.2	0.2	0.4
29	11	3	28	1	2	-0.3	0.2	0.2	0.4
29	12	1	28	1	2	-0.3	0.2	0.2	0.4
30	1	1	19	1	4	0.4	-1.9	-1.6	1.1
30	2	2	19	1	4	0.4	-1.9	-1.6	1.1
30	3	2	19	1	4	0.4	-1.9	-1.6	1.1
30	4	2	19	1	4	0.4	-1.9	-1.6	1.1
30	5	2	19	1	4	0.4	-1.9	-1.6	1.1
30	6	2	19	1	4	0.4	-1.9	-1.6	1.1
30	7	3	19	1	4	0.4	-1.9	-1.6	1.1
30	8	1	19	1	4	0.4	-1.9	-1.6	1.1
30	9	1	19	1	4	0.4	-1.9	-1.6	1.1
30	10	3	19	1	4	0.4	-1.9	-1.6	1.1
30	11	1	19	1	4	0.4	-1.9	-1.6	1.1
30	12	2	19	1	4	0.4	-1.9	-1.6	1.1
31	1	2	69	1	1	1.2	0.7	1.4	-2.8
31	2	1	69	1	1	1.2	0.7	1.4	-2.8
31	3	3	69	1	1	1.2	0.7	1.4	-2.8
31	4	3	69	1	1	1.2	0.7	1.4	-2.8
31	5	3	69	1	1	1.2	0.7	1.4	-2.8
31	6	2	69	1	1	1.2	0.7	1.4	-2.8
31	7	1	69	1	1	1.2	0.7	1.4	-2.8
31	8	2	69	1	1	1.2	0.7	1.4	-2.8
31	9	2	69	1	1	1.2	0.7	1.4	-2.8
31	10	1	69	1	1	1.2	0.7	1.4	-2.8
31	11	3	69	1	1	1.2	0.7	1.4	-2.8
31	12	1	69	1	1	1.2	0.7	1.4	-2.8
32	1	2	57	0	2	0.1	-2.1	-0.7	-0.2
32	2	3	57	0	2	0.1	-2.1	-0.7	-0.2
32	3	3	57	0	2	0.1	-2.1	-0.7	-0.2
32	4	3	57	0	2	0.1	-2.1	-0.7	-0.2
32	5	3	57	0	2	0.1	-2.1	-0.7	-0.2
32	6	2	57	0	2	0.1	-2.1	-0.7	-0.2
32	7	3	57	0	2	0.1	-2.1	-0.7	-0.2
32	8	2	57	0	2	0.1	-2.1	-0.7	-0.2
32	9	3	57	0	2	0.1	-2.1	-0.7	-0.2
32	10	1	57	0	2	0.1	-2.1	-0.7	-0.2
32	11	3	57	0	2	0.1	-2.1	-0.7	-0.2
32	12	3	57	0	2	0.1	-2.1	-0.7	-0.2
33	1	1	24	0	1	0.1	-1	0.3	0.5
33	2	2	24	0	1	0.1	-1	0.3	0.5
33	3	2	24	0	1	0.1	-1	0.3	0.5
33	4	2	24	0	1	0.1	-1	0.3	0.5
33	5	2	24	0	1	0.1	-1	0.3	0.5
33	6	3	24	0	1	0.1	-1	0.3	0.5
33	7	1	24	0	1	0.1	-1	0.3	0.5
33	8	3	24	0	1	0.1	-1	0.3	0.5
33	9	1	24	0	1	0.1	-1	0.3	0.5
33	10	2	24	0	1	0.1	-1	0.3	0.5
33	11	2	24	0	1	0.1	-1	0.3	0.5
33	12	2	24	0	1	0.1	-1	0.3	0.5
34	1	1	45	1	3	-0.5	-0.9	0.8	-0.5
34	2	2	45	1	3	-0.5	-0.9	0.8	-0.5
34	3	1	45	1	3	-0.5	-0.9	0.8	-0.5
34	4	1	45	1	3	-0.5	-0.9	0.8	-0.5
34	5	1	45	1	3	-0.5	-0.9	0.8	-0.5
34	6	2	45	1	3	-0.5	-0.9	0.8	-0.5
34	7	2	45	1	3	-0.5	-0.9	0.8	-0.5
34	8	2	45	1	3	-0.5	-0.9	0.8	-0.5
34	9	2	45	1	3	-0.5	-0.9	0.8	-0.5
34	10	1	45	1	3	-0.5	-0.9	0.8	-0.5
34	11	2	45	1	3	-0.5	-0.9	0.8	-0.5
34	12	1	45	1	3	-0.5	-0.9	0.8	-0.5
35	1	2	42	0	4	-1.6	-1.4	0.2	-1.5
35	2	2	42	0	4	-1.6	-1.4	0.2	-1.5
35	3	2	42	0	4	-1.6	-1.4	0.2	-1.5
35	4	2	42	0	4	-1.6	-1.4	0.2	-1.5
35	5	1	42	0	4	-1.6	-1.4	0.2	-1.5
35	6	2	42	0	4	-1.6	-1.4	0.2	-1.5
35	7	1	42	0	4	-1.6	-1.4	0.2	-1.5
35	8	2	42	0	4	-1.6	-1.4	0.2	-1.5
35	9	2	42	0	4	-1.6	-1.4	0.2	-1.5
35	10	1	42	0	4	-1.6	-1.4	0.2	-1.5
35	11	2	42	0	4	-1.6	-1.4	0.2	-1.5
35	12	1	42	0	4	-1.6	-1.4	0.2	-1.5
36	1	2	30	1	5	1.4	0.7	-0.5	0.3
36	2	1	30	1	5	1.4	0.7	-0.5	0.3
36	3	3	30	1	5	1.4	0.7	-0.5	0.3
36	4	3	30	1	5	1.4	0.7	-0.5	0.3
36	5	3	30	1	5	1.4	0.7	-0.5	0.3
36	6	2	30	1	5	1.4	0.7	-0.5	0.3
36	7	3	30	1	5	1.4	0.7	-0.5	0.3
36	8	2	30	1	5	1.4	0.7	-0.5	0.3
36	9	3	30	1	5	1.4	0.7	-0.5	0.3
36	10	1	30	1	5	1.4	0.7	-0.5	0.3
36	11	3	30	1	5	1.4	0.7	-0.5	0.3
36	12	1	30	1	5	1.4	0.7	-0.5	0.3
37	1	3	56	1	3	-1.7	-0.7	0.3	-0.4
37	2	2	56	1	3	-1.7	-0.7	0.3	-0.4
37	3	3	56	1	3	-1.7	-0.7	0.3	-0.4
37	4	3	56	1	3	-1.7	-0.7	0.3	-0.4
37	5	3	56	1	3	-1.7	-0.7	0.3	-0.4
37	6	2	56	1	3	-1.7	-0.7	0.3	-0.4
37	7	1	56	1	3	-1.7	-0.7	0.3	-0.4
37	8	2	56	1	3	-1.7	-0.7	0.3	-0.4
37	9	3	56	1	3	-1.7	-0.7	0.3	-0.4
37	10	1	56	1	3	-1.7	-0.7	0.3	-0.4
37	11	3	56	1	3	-1.7	-0.7	0.3	-0.4
37	12	1	56	1	3	-1.7	-0.7	0.3	-0.4
38	1	2	44	1	3	0.2	0.7	0.4	1.3
38	2	3	44	1	3	0.2	0.7	0.4	1.3
38	3	3	44	1	3	0.2	0.7	0.4	1.3
38	4	3	44	1	3	0.2	0.7	0.4	1.3
38	5	3	44	1	3	0.2	0.7	0.4	1.3
38	6	2	44	1	3	0.2	0.7	0.4	1.3
38	7	3	44	1	3	0.2	0.7	0.4	1.3
38	8	2	44	1	3	0.2	0.7	0.4	1.3
38	9	3	44	1	3	0.2	0.7	0.4	1.3
38	10	1	44	1	3	0.2	0.7	0.4	1.3
38	11	3	44	1	3	0.2	0.7	0.4	1.3
38	12	1	44	1	3	0.2	0.7	0.4	1.3
39	1	2	39	1	4	-1.4	-1.6	1.8	-1.6
39	2	2	39	1	4	-1.4	-1.6	1.8	-1.6
39	3	2	39	1	4	-1.4	-1.6	1.8	-1.6
39	4	3	39	1	4	-1.4	-1.6	1.8	-1.6
39	5	1	39	1	4	-1.4	-1.6	1.8	-1.6
39	6	2	39	1	4	-1.4	-1.6	1.8	-1.6
39	7	1	39	1	4	-1.4	-1.6	1.8	-1.6
39	8	2	39	1	4	-1.4	-1.6	1.8	-1.6
39	9	2	39	1	4	-1.4	-1.6	1.8	-1.6
39	10	1	39	1	4	-1.4	-1.6	1.8	-1.6
39	11	3	39	1	4	-1.4	-1.6	1.8	-1.6
39	12	1	39	1	4	-1.4	-1.6	1.8	-1.6
40	1	3	36	1	1	-1.6	-0.5	-1.3	0
40	2	3	36	1	1	-1.6	-0.5	-1.3	0
40	3	3	36	1	1	-1.6	-0.5	-1.3	0
40	4	3	36	1	1	-1.6	-0.5	-1.3	0
40	5	3	36	1	1	-1.6	-0.5	-1.3	0
40	6	2	36	1	1	-1.6	-0.5	-1.3	0
40	7	3	36	1	1	-1.6	-0.5	-1.3	0
40	8	2	36	1	1	-1.6	-0.5	-1.3	0
40	9	3	36	1	1	-1.6	-0.5	-1.3	0
40	10	1	36	1	1	-1.6	-0.5	-1.3	0
40	11	3	36	1	1	-1.6	-0.5	-1.3	0
40	12	3	36	1	1	-1.6	-0.5	-1.3	0
41	1	1	28	0	1	0.9	-0.4	-2	0.9
41	2	2	28	0	1	0.9	-0.4	-2	0.9
41	3	1	28	0	1	0.9	-0.4	-2	0.9
41	4	2	28	0	1	0.9	-0.4	-2	0.9
41	5	1	28	0	1	0.9	-0.4	-2	0.9
41	6	1	28	0	1	0.9	-0.4	-2	0.9
41	7	2	28	0	1	0.9	-0.4	-2	0.9
41	8	2	28	0	1	0.9	-0.4	-2	0.9
41	9	2	28	0	1	0.9	-0.4	-2	0.9
41	10	1	28	0	1	0.9	-0.4	-2	0.9
41	11	2	28	0	1	0.9	-0.4	-2	0.9
41	12	1	28	0	1	0.9	-0.4	-2	0.9
42	1	2	45	1	4	1	-0.7	0.2	-0.9
42	2	1	45	1	4	1	-0.7	0.2	-0.9
42	3	3	45	1	4	1	-0.7	0.2	-0.9
42	4	3	45	1	4	1	-0.7	0.2	-0.9
42	5	3	45	1	4	1	-0.7	0.2	-0.9
42	6	2	45	1	4	1	-0.7	0.2	-0.9
42	7	3	45	1	4	1	-0.7	0.2	-0.9
42	8	2	45	1	4	1	-0.7	0.2	-0.9
42	9	2	45	1	4	1	-0.7	0.2	-0.9
42	10	1	45	1	4	1	-0.7	0.2	-0.9
42	11	3	45	1	4	1	-0.7	0.2	-0.9
42	12	1	45	1	4	1	-0.7	0.2	-0.9
43	1	3	52	1	3	0.1	0.4	1	-2.7
43	2	2	52	1	3	0.1	0.4	1	-2.7
43	3	3	52	1	3	0.1	0.4	1	-2.7
43	4	3	52	1	3	0.1	0.4	1	-2.7
43	5	3	52	1	3	0.1	0.4	1	-2.7
43	6	2	52	1	3	0.1	0.4	1	-2.7
43	7	1	52	1	3	0.1	0.4	1	-2.7
43	8	3	52	1	3	0.1	0.4	1	-2.7
43	9	3	52	1	3	0.1	0.4	1	-2.7
43	10	1	52	1	3	0.1	0.4	1	-2.7
43	11	3	52	1	3	0.1	0.4	1	-2.7
43	12	1	52	1	3	0.1	0.4	1	-2.7
44	1	2	57	1	1	-0.4	0.7	0.6	-1
44	2	2	57	1	1	-0.4	0.7	0.6	-1
44	3	2	57	1	1	-0.4	0.7	0.6	-1
44	4	1	57	1	1	-0.4	0.7	0.6	-1
44	5	1	57	1	1	-0.4	0.7	0.6	-1
44	6	2	57	1	1	-0.4	0.7	0.6	-1
44	7	2	57	1	1	-0.4	0.7	0.6	-1
44	8	2	57	1	1	-0.4	0.7	0.6	-1
44	9	2	57	1	1	-0.4	0.7	0.6	-1
44	10	1	57	1	1	-0.4	0.7	0.6	-1
44	11	2	57	1	1	-0.4	0.7	0.6	-1
44	12	1	57	1	1	-0.4	0.7	0.6	-1
45	1	2	55	1	3	-1.1	0.8	-0.1	0.7
45	2	2	55	1	3	-1.1	0.8	-0.1	0.7
45	3	2	55	1	3	-1.1	0.8	-0.1	0.7
45	4	2	55	1	3	-1.1	0.8	-0.1	0.7
45	5	1	55	1	3	-1.1	0.8	-0.1	0.7
45	6	2	55	1	3	-1.1	0.8	-0.1	0.7
45	7	1	55	1	3	-1.1	0.8	-0.1	0.7
45	8	1	55	1	3	-1.1	0.8	-0.1	0.7
45	9	2	55	1	3	-1.1	0.8	-0.1	0.7
45	10	1	55	1	3	-1.1	0.8	-0.1	0.7
45	11	1	55	1	3	-1.1	0.8	-0.1	0.7
45	12	1	55	1	3	-1.1	0.8	-0.1	0.7
46	1	1	39	0	2	0.4	0.5	0.3	-0.5
46	2	1	39	0	2	0.4	0.5	0.3	-0.5
46	3	2	39	0	2	0.4	0.5	0.3	-0.5
46	4	1	39	0	2	0.4	0.5	0.3	-0.5
46	5	1	39	0	2	0.4	0.5	0.3	-0.5
46	6	2	39	0	2	0.4	0.5	0.3	-0.5
46	7	1	39	0	2	0.4	0.5	0.3	-0.5
46	8	2	39	0	2	0.4	0.5	0.3	-0.5
46	9	1	39	0	2	0.4	0.5	0.3	-0.5
46	10	1	39	0	2	0.4	0.5	0.3	-0.5
46	11	2	39	0	2	0.4	0.5	0.3	-0.5
46	12	1	39	0	2	0.4	0.5	0.3	-0.5
47	1	2	57	1	4	1.3	0.7	0.8	1
47	2	2	57	1	4	1.3	0.7	0.8	1
47	3	2	57	1	4	1.3	0.7	0.8	1
47	4	1	57	1	4	1.3	0.7	0.8	1
47	5	1	57	1	4	1.3	0.7	0.8	1
47	6	2	57	1	4	1.3	0.7	0.8	1
47	7	1	57	1	4	1.3	0.7	0.8	1
47	8	2	57	1	4	1.3	0.7	0.8	1
47	9	2	57	1	4	1.3	0.7	0.8	1
47	10	1	57	1	4	1.3	0.7	0.8	1
47	11	2	57	1	4	1.3	0.7	0.8	1
47	12	1	57	1	4	1.3	0.7	0.8	1
48	1	2	57	1	2	1.2	0.6	0.4	0.5
48	2	3	57	1	2	1.2	0.6	0.4	0.5
48	3	3	57	1	2	1.2	0.6	0.4	0.5
48	4	3	57	1	2	1.2	0.6	0.4	0.5
48	5	3	57	1	2	1.2	0.6	0.4	0.5
48	6	2	57	1	2	1.2	0.6	0.4	0.5
48	7	3	57	1	2	1.2	0.6	0.4	0.5
48	8	2	57	1	2	1.2	0.6	0.4	0.5
48	9	3	57	1	2	1.2	0.6	0.4	0.5
48	10	1	57	1	2	1.2	0.6	0.4	0.5
48	11	3	57	1	2	1.2	0.6	0.4	0.5
48	12	1	57	1	2	1.2	0.6	0.4	0.5
49	1	2	28	1	3	-0.5	-1.3	-0.9	1.2
49	2	1	28	1	3	-0.5	-1.3	-0.9	1.2
49	3	2	28	1	3	-0.5	-1.3	-0.9	1.2
49	4	1	28	1	3	-0.5	-1.3	-0.9	1.2
49	5	2	28	1	3	-0.5	-1.3	-0.9	1.2
49	6	1	28	1	3	-0.5	-1.3	-0.9	1.2
49	7	2	28	1	3	-0.5	-1.3	-0.9	1.2
49	8	2	28	1	3	-0.5	-1.3	-0.9	1.2
49	9	1	28	1	3	-0.5	-1.3	-0.9	1.2
49	10	2	28	1	3	-0.5	-1.3	-0.9	1.2
49	11	1	28	1	3	-0.5	-1.3	-0.9	1.2
49	12	1	28	1	3	-0.5	-1.3	-0.9	1.2
50	1	2	66	1	1	1.4	0.7	0.8	1.1
50	2	1	66	1	1	1.4	0.7	0.8	1.1
50	3	3	66	1	1	1.4	0.7	0.8	1.1
50	4	3	66	1	1	1.4	0.7	0.8	1.1
50	5	1	66	1	1	1.4	0.7	0.8	1.1
50	6	2	66	1	1	1.4	0.7	0.8	1.1
50	7	3	66	1	1	1.4	0.7	0.8	1.1
50	8	1	66	1	1	1.4	0.7	0.8	1.1
50	9	2	66	1	1	1.4	0.7	0.8	1.1
50	10	1	66	1	1	1.4	0.7	0.8	1.1
50	11	3	66	1	1	1.4	0.7	0.8	1.1
50	12	1	66	1	1	1.4	0.7	0.8	1.1
51	1	1	30	1	4	0.1	-1	-1.3	0
51	2	1	30	1	4	0.1	-1	-1.3	0
51	3	1	30	1	4	0.1	-1	-1.3	0
51	4	1	30	1	4	0.1	-1	-1.3	0
51	5	1	30	1	4	0.1	-1	-1.3	0
51	6	2	30	1	4	0.1	-1	-1.3	0
51	7	1	30	1	4	0.1	-1	-1.3	0
51	8	1	30	1	4	0.1	-1	-1.3	0
51	9	1	30	1	4	0.1	-1	-1.3	0
51	10	1	30	1	4	0.1	-1	-1.3	0
51	11	1	30	1	4	0.1	-1	-1.3	0
51	12	1	30	1	4	0.1	-1	-1.3	0
52	1	2	22	1	5	1.2	0.7	0.6	1.4
52	2	3	22	1	5	1.2	0.7	0.6	1.4
52	3	3	22	1	5	1.2	0.7	0.6	1.4
52	4	3	22	1	5	1.2	0.7	0.6	1.4
52	5	3	22	1	5	1.2	0.7	0.6	1.4
52	6	2	22	1	5	1.2	0.7	0.6	1.4
52	7	3	22	1	5	1.2	0.7	0.6	1.4
52	8	1	22	1	5	1.2	0.7	0.6	1.4
52	9	3	22	1	5	1.2	0.7	0.6	1.4
52	10	1	22	1	5	1.2	0.7	0.6	1.4
52	11	3	22	1	5	1.2	0.7	0.6	1.4
52	12	1	22	1	5	1.2	0.7	0.6	1.4
53	1	2	36	1	5	-1.9	0.7	1.4	-0.4
53	2	1	36	1	5	-1.9	0.7	1.4	-0.4
53	3	2	36	1	5	-1.9	0.7	1.4	-0.4
53	4	3	36	1	5	-1.9	0.7	1.4	-0.4
53	5	1	36	1	5	-1.9	0.7	1.4	-0.4
53	6	2	36	1	5	-1.9	0.7	1.4	-0.4
53	7	2	36	1	5	-1.9	0.7	1.4	-0.4
53	8	2	36	1	5	-1.9	0.7	1.4	-0.4
53	9	2	36	1	5	-1.9	0.7	1.4	-0.4
53	10	1	36	1	5	-1.9	0.7	1.4	-0.4
53	11	3	36	1	5	-1.9	0.7	1.4	-0.4
53	12	1	36	1	5	-1.9	0.7	1.4	-0.4
54	1	2	67	1	1	-0.4	0.1	0	1
54	2	1	67	1	1	-0.4	0.1	0	1
54	3	1	67	1	1	-0.4	0.1	0	1
54	4	3	67	1	1	-0.4	0.1	0	1
54	5	1	67	1	1	-0.4	0.1	0	1
54	6	2	67	1	1	-0.4	0.1	0	1
54	7	2	67	1	1	-0.4	0.1	0	1
54	8	2	67	1	1	-0.4	0.1	0	1
54	9	2	67	1	1	-0.4	0.1	0	1
54	10	2	67	1	1	-0.4	0.1	0	1
54	11	2	67	1	1	-0.4	0.1	0	1
54	12	1	67	1	1	-0.4	0.1	0	1
55	1	2	69	0	2	1.4	0.7	1	0.6
55	2	3	69	0	2	1.4	0.7	1	0.6
55	3	3	69	0	2	1.4	0.7	1	0.6
55	4	3	69	0	2	1.4	0.7	1	0.6
55	5	3	69	0	2	1.4	0.7	1	0.6
55	6	2	69	0	2	1.4	0.7	1	0.6
55	7	3	69	0	2	1.4	0.7	1	0.6
55	8	2	69	0	2	1.4	0.7	1	0.6
55	9	3	69	0	2	1.4	0.7	1	0.6
55	10	1	69	0	2	1.4	0.7	1	0.6
55	11	3	69	0	2	1.4	0.7	1	0.6
55	12	1	69	0	2	1.4	0.7	1	0.6
56	1	2	28	1	2	0	-0.8	0.2	0.8
56	2	2	28	1	2	0	-0.8	0.2	0.8
56	3	2	28	1	2	0	-0.8	0.2	0.8
56	4	2	28	1	2	0	-0.8	0.2	0.8
56	5	2	28	1	2	0	-0.8	0.2	0.8
56	6	2	28	1	2	0	-0.8	0.2	0.8
56	7	1	28	1	2	0	-0.8	0.2	0.8
56	8	2	28	1	2	0	-0.8	0.2	0.8
56	9	2	28	1	2	0	-0.8	0.2	0.8
56	10	2	28	1	2	0	-0.8	0.2	0.8
56	11	1	28	1	2	0	-0.8	0.2	0.8
56	12	3	28	1	2	0	-0.8	0.2	0.8
57	1	2	54	1	4	-0.5	0	0.7	-1.2
57	2	2	54	1	4	-0.5	0	0.7	-1.2
57	3	2	54	1	4	-0.5	0	0.7	-1.2
57	4	3	54	1	4	-0.5	0	0.7	-1.2
57	5	1	54	1	4	-0.5	0	0.7	-1.2
57	6	2	54	1	4	-0.5	0	0.7	-1.2
57	7	1	54	1	4	-0.5	0	0.7	-1.2
57	8	2	54	1	4	-0.5	0	0.7	-1.2
57	9	1	54	1	4	-0.5	0	0.7	-1.2
57	10	1	54	1	4	-0.5	0	0.7	-1.2
57	11	2	54	1	4	-0.5	0	0.7	-1.2
57	12	1	54	1	4	-0.5	0	0.7	-1.2
58	1	2	79	0	2	-0.9	0.4	-0.4	0.8
58	2	1	79	0	2	-0.9	0.4	-0.4	0.8
58	3	1	79	0	2	-0.9	0.4	-0.4	0.8
58	4	1	79	0	2	-0.9	0.4	-0.4	0.8
58	5	2	79	0	2	-0.9	0.4	-0.4	0.8
58	6	2	79	0	2	-0.9	0.4	-0.4	0.8
58	7	2	79	0	2	-0.9	0.4	-0.4	0.8
58	8	1	79	0	2	-0.9	0.4	-0.4	0.8
58	9	2	79	0	2	-0.9	0.4	-0.4	0.8
58	10	2	79	0	2	-0.9	0.4	-0.4	0.8
58	11	2	79	0	2	-0.9	0.4	-0.4	0.8
58	12	1	79	0	2	-0.9	0.4	-0.4	0.8
59	1	3	66	1	2	0.7	0.6	0.9	-1.8
59	2	3	66	1	2	0.7	0.6	0.9	-1.8
59	3	3	66	1	2	0.7	0.6	0.9	-1.8
59	4	3	66	1	2	0.7	0.6	0.9	-1.8
59	5	3	66	1	2	0.7	0.6	0.9	-1.8
59	6	2	66	1	2	0.7	0.6	0.9	-1.8
59	7	3	66	1	2	0.7	0.6	0.9	-1.8
59	8	2	66	1	2	0.7	0.6	0.9	-1.8
59	9	3	66	1	2	0.7	0.6	0.9	-1.8
59	10	1	66	1	2	0.7	0.6	0.9	-1.8
59	11	3	66	1	2	0.7	0.6	0.9	-1.8
59	12	1	66	1	2	0.7	0.6	0.9	-1.8
60	1	2	63	0	1	0.7	-1.3	0.3	-0.8
60	2	2	63	0	1	0.7	-1.3	0.3	-0.8
60	3	3	63	0	1	0.7	-1.3	0.3	-0.8
60	4	3	63	0	1	0.7	-1.3	0.3	-0.8
60	5	3	63	0	1	0.7	-1.3	0.3	-0.8
60	6	2	63	0	1	0.7	-1.3	0.3	-0.8
60	7	3	63	0	1	0.7	-1.3	0.3	-0.8
60	8	2	63	0	1	0.7	-1.3	0.3	-0.8
60	9	2	63	0	1	0.7	-1.3	0.3	-0.8
60	10	1	63	0	1	0.7	-1.3	0.3	-0.8
60	11	3	63	0	1	0.7	-1.3	0.3	-0.8
60	12	1	63	0	1	0.7	-1.3	0.3	-0.8
61	1	2	26	1	1	1.1	0.6	0.6	1.4
61	2	2	26	1	1	1.1	0.6	0.6	1.4
61	3	2	26	1	1	1.1	0.6	0.6	1.4
61	4	2	26	1	1	1.1	0.6	0.6	1.4
61	5	1	26	1	1	1.1	0.6	0.6	1.4
61	6	2	26	1	1	1.1	0.6	0.6	1.4
61	7	1	26	1	1	1.1	0.6	0.6	1.4
61	8	1	26	1	1	1.1	0.6	0.6	1.4
61	9	2	26	1	1	1.1	0.6	0.6	1.4
61	10	1	26	1	1	1.1	0.6	0.6	1.4
61	11	2	26	1	1	1.1	0.6	0.6	1.4
61	12	1	26	1	1	1.1	0.6	0.6	1.4
62	1	3	42	0	1	0.1	-1	-1.3	0
62	2	3	42	0	1	0.1	-1	-1.3	0
62	3	3	42	0	1	0.1	-1	-1.3	0
62	4	3	42	0	1	0.1	-1	-1.3	0
62	5	3	42	0	1	0.1	-1	-1.3	0
62	6	3	42	0	1	0.1	-1	-1.3	0
62	7	3	42	0	1	0.1	-1	-1.3	0
62	8	2	42	0	1	0.1	-1	-1.3	0
62	9	3	42	0	1	0.1	-1	-1.3	0
62	10	3	42	0	1	0.1	-1	-1.3	0
62	11	3	42	0	1	0.1	-1	-1.3	0
62	12	1	42	0	1	0.1	-1	-1.3	0
63	1	2	19	1	2	0.3	-1.3	0.5	0
63	2	2	19	1	2	0.3	-1.3	0.5	0
63	3	3	19	1	2	0.3	-1.3	0.5	0
63	4	2	19	1	2	0.3	-1.3	0.5	0
63	5	2	19	1	2	0.3	-1.3	0.5	0
63	6	2	19	1	2	0.3	-1.3	0.5	0
63	7	3	19	1	2	0.3	-1.3	0.5	0
63	8	1	19	1	2	0.3	-1.3	0.5	0
63	9	3	19	1	2	0.3	-1.3	0.5	0
63	10	2	19	1	2	0.3	-1.3	0.5	0
63	11	1	19	1	2	0.3	-1.3	0.5	0
63	12	1	19	1	2	0.3	-1.3	0.5	0
64	1	3	56	1	2	-0.7	0.3	0.7	-1.1
64	2	3	56	1	2	-0.7	0.3	0.7	-1.1
64	3	3	56	1	2	-0.7	0.3	0.7	-1.1
64	4	3	56	1	2	-0.7	0.3	0.7	-1.1
64	5	3	56	1	2	-0.7	0.3	0.7	-1.1
64	6	3	56	1	2	-0.7	0.3	0.7	-1.1
64	7	3	56	1	2	-0.7	0.3	0.7	-1.1
64	8	3	56	1	2	-0.7	0.3	0.7	-1.1
64	9	3	56	1	2	-0.7	0.3	0.7	-1.1
64	10	3	56	1	2	-0.7	0.3	0.7	-1.1
64	11	3	56	1	2	-0.7	0.3	0.7	-1.1
64	12	3	56	1	2	-0.7	0.3	0.7	-1.1
65	1	2	46	1	4	-1	-1.8	0.6	0.8
65	2	1	46	1	4	-1	-1.8	0.6	0.8
65	3	2	46	1	4	-1	-1.8	0.6	0.8
65	4	3	46	1	4	-1	-1.8	0.6	0.8
65	5	1	46	1	4	-1	-1.8	0.6	0.8
65	6	2	46	1	4	-1	-1.8	0.6	0.8
65	7	2	46	1	4	-1	-1.8	0.6	0.8
65	8	3	46	1	4	-1	-1.8	0.6	0.8
65	9	2	46	1	4	-1	-1.8	0.6	0.8
65	10	1	46	1	4	-1	-1.8	0.6	0.8
65	11	2	46	1	4	-1	-1.8	0.6	0.8
65	12	1	46	1	4	-1	-1.8	0.6	0.8
66	1	3	35	1	4	0.1	-1	0.2	-0.8
66	2	3	35	1	4	0.1	-1	0.2	-0.8
66	3	3	35	1	4	0.1	-1	0.2	-0.8
66	4	3	35	1	4	0.1	-1	0.2	-0.8
66	5	3	35	1	4	0.1	-1	0.2	-0.8
66	6	2	35	1	4	0.1	-1	0.2	-0.8
66	7	3	35	1	4	0.1	-1	0.2	-0.8
66	8	2	35	1	4	0.1	-1	0.2	-0.8
66	9	3	35	1	4	0.1	-1	0.2	-0.8
66	10	1	35	1	4	0.1	-1	0.2	-0.8
66	11	3	35	1	4	0.1	-1	0.2	-0.8
66	12	3	35	1	4	0.1	-1	0.2	-0.8
67	1	1	22	1	5	0.6	-0.1	-0.9	-0.1
67	2	2	22	1	5	0.6	-0.1	-0.9	-0.1
67	3	1	22	1	5	0.6	-0.1	-0.9	-0.1
67	4	2	22	1	5	0.6	-0.1	-0.9	-0.1
67	5	1	22	1	5	0.6	-0.1	-0.9	-0.1
67	6	2	22	1	5	0.6	-0.1	-0.9	-0.1
67	7	2	22	1	5	0.6	-0.1	-0.9	-0.1
67	8	2	22	1	5	0.6	-0.1	-0.9	-0.1
67	9	2	22	1	5	0.6	-0.1	-0.9	-0.1
67	10	2	22	1	5	0.6	-0.1	-0.9	-0.1
67	11	1	22	1	5	0.6	-0.1	-0.9	-0.1
67	12	1	22	1	5	0.6	-0.1	-0.9	-0.1
68	1	1	76	1	.	-2	1.5	1	-1.2
68	2	1	76	1	.	-2	1.5	1	-1.2
68	3	2	76	1	.	-2	1.5	1	-1.2
68	4	2	76	1	.	-2	1.5	1	-1.2
68	5	2	76	1	.	-2	1.5	1	-1.2
68	6	2	76	1	.	-2	1.5	1	-1.2
68	7	2	76	1	.	-2	1.5	1	-1.2
68	8	2	76	1	.	-2	1.5	1	-1.2
68	9	1	76	1	.	-2	1.5	1	-1.2
68	10	1	76	1	.	-2	1.5	1	-1.2
68	11	1	76	1	.	-2	1.5	1	-1.2
68	12	1	76	1	.	-2	1.5	1	-1.2
69	1	2	84	1	1	0.3	0.7	0.5	-1.3
69	2	1	84	1	1	0.3	0.7	0.5	-1.3
69	3	3	84	1	1	0.3	0.7	0.5	-1.3
69	4	3	84	1	1	0.3	0.7	0.5	-1.3
69	5	3	84	1	1	0.3	0.7	0.5	-1.3
69	6	2	84	1	1	0.3	0.7	0.5	-1.3
69	7	2	84	1	1	0.3	0.7	0.5	-1.3
69	8	2	84	1	1	0.3	0.7	0.5	-1.3
69	9	2	84	1	1	0.3	0.7	0.5	-1.3
69	10	1	84	1	1	0.3	0.7	0.5	-1.3
69	11	3	84	1	1	0.3	0.7	0.5	-1.3
69	12	1	84	1	1	0.3	0.7	0.5	-1.3
70	1	2	46	1	4	0.6	0	-0.5	0.3
70	2	1	46	1	4	0.6	0	-0.5	0.3
70	3	3	46	1	4	0.6	0	-0.5	0.3
70	4	2	46	1	4	0.6	0	-0.5	0.3
70	5	3	46	1	4	0.6	0	-0.5	0.3
70	6	2	46	1	4	0.6	0	-0.5	0.3
70	7	2	46	1	4	0.6	0	-0.5	0.3
70	8	1	46	1	4	0.6	0	-0.5	0.3
70	9	3	46	1	4	0.6	0	-0.5	0.3
70	10	1	46	1	4	0.6	0	-0.5	0.3
70	11	3	46	1	4	0.6	0	-0.5	0.3
70	12	1	46	1	4	0.6	0	-0.5	0.3
71	1	2	57	1	3	0.1	0.1	0.4	-2.4
71	2	3	57	1	3	0.1	0.1	0.4	-2.4
71	3	3	57	1	3	0.1	0.1	0.4	-2.4
71	4	3	57	1	3	0.1	0.1	0.4	-2.4
71	5	3	57	1	3	0.1	0.1	0.4	-2.4
71	6	2	57	1	3	0.1	0.1	0.4	-2.4
71	7	3	57	1	3	0.1	0.1	0.4	-2.4
71	8	2	57	1	3	0.1	0.1	0.4	-2.4
71	9	3	57	1	3	0.1	0.1	0.4	-2.4
71	10	1	57	1	3	0.1	0.1	0.4	-2.4
71	11	3	57	1	3	0.1	0.1	0.4	-2.4
71	12	1	57	1	3	0.1	0.1	0.4	-2.4
72	1	3	69	0	2	1.2	0.8	-0.4	0.1
72	2	3	69	0	2	1.2	0.8	-0.4	0.1
72	3	3	69	0	2	1.2	0.8	-0.4	0.1
72	4	3	69	0	2	1.2	0.8	-0.4	0.1
72	5	3	69	0	2	1.2	0.8	-0.4	0.1
72	6	3	69	0	2	1.2	0.8	-0.4	0.1
72	7	3	69	0	2	1.2	0.8	-0.4	0.1
72	8	2	69	0	2	1.2	0.8	-0.4	0.1
72	9	3	69	0	2	1.2	0.8	-0.4	0.1
72	10	3	69	0	2	1.2	0.8	-0.4	0.1
72	11	3	69	0	2	1.2	0.8	-0.4	0.1
72	12	1	69	0	2	1.2	0.8	-0.4	0.1
73	1	1	46	1	5	-0.7	0.7	0.6	1.4
73	2	2	46	1	5	-0.7	0.7	0.6	1.4
73	3	2	46	1	5	-0.7	0.7	0.6	1.4
73	4	2	46	1	5	-0.7	0.7	0.6	1.4
73	5	1	46	1	5	-0.7	0.7	0.6	1.4
73	6	2	46	1	5	-0.7	0.7	0.6	1.4
73	7	1	46	1	5	-0.7	0.7	0.6	1.4
73	8	2	46	1	5	-0.7	0.7	0.6	1.4
73	9	2	46	1	5	-0.7	0.7	0.6	1.4
73	10	1	46	1	5	-0.7	0.7	0.6	1.4
73	11	2	46	1	5	-0.7	0.7	0.6	1.4
73	12	1	46	1	5	-0.7	0.7	0.6	1.4
74	1	3	66	1	2	-0.9	1.2	0	-0.5
74	2	3	66	1	2	-0.9	1.2	0	-0.5
74	3	3	66	1	2	-0.9	1.2	0	-0.5
74	4	3	66	1	2	-0.9	1.2	0	-0.5
74	5	3	66	1	2	-0.9	1.2	0	-0.5
74	6	3	66	1	2	-0.9	1.2	0	-0.5
74	7	3	66	1	2	-0.9	1.2	0	-0.5
74	8	3	66	1	2	-0.9	1.2	0	-0.5
74	9	3	66	1	2	-0.9	1.2	0	-0.5
74	10	3	66	1	2	-0.9	1.2	0	-0.5
74	11	3	66	1	2	-0.9	1.2	0	-0.5
74	12	3	66	1	2	-0.9	1.2	0	-0.5
75	1	1	31	0	1	1	-0.2	0.2	0.4
75	2	2	31	0	1	1	-0.2	0.2	0.4
75	3	2	31	0	1	1	-0.2	0.2	0.4
75	4	2	31	0	1	1	-0.2	0.2	0.4
75	5	1	31	0	1	1	-0.2	0.2	0.4
75	6	2	31	0	1	1	-0.2	0.2	0.4
75	7	2	31	0	1	1	-0.2	0.2	0.4
75	8	1	31	0	1	1	-0.2	0.2	0.4
75	9	3	31	0	1	1	-0.2	0.2	0.4
75	10	2	31	0	1	1	-0.2	0.2	0.4
75	11	1	31	0	1	1	-0.2	0.2	0.4
75	12	2	31	0	1	1	-0.2	0.2	0.4
76	1	2	29	1	3	1.4	0.7	0.7	1.3
76	2	2	29	1	3	1.4	0.7	0.7	1.3
76	3	1	29	1	3	1.4	0.7	0.7	1.3
76	4	2	29	1	3	1.4	0.7	0.7	1.3
76	5	1	29	1	3	1.4	0.7	0.7	1.3
76	6	2	29	1	3	1.4	0.7	0.7	1.3
76	7	1	29	1	3	1.4	0.7	0.7	1.3
76	8	2	29	1	3	1.4	0.7	0.7	1.3
76	9	2	29	1	3	1.4	0.7	0.7	1.3
76	10	1	29	1	3	1.4	0.7	0.7	1.3
76	11	2	29	1	3	1.4	0.7	0.7	1.3
76	12	1	29	1	3	1.4	0.7	0.7	1.3
77	1	2	25	1	1	0.3	-0.3	-0.3	1.1
77	2	2	25	1	1	0.3	-0.3	-0.3	1.1
77	3	2	25	1	1	0.3	-0.3	-0.3	1.1
77	4	2	25	1	1	0.3	-0.3	-0.3	1.1
77	5	1	25	1	1	0.3	-0.3	-0.3	1.1
77	6	3	25	1	1	0.3	-0.3	-0.3	1.1
77	7	2	25	1	1	0.3	-0.3	-0.3	1.1
77	8	1	25	1	1	0.3	-0.3	-0.3	1.1
77	9	1	25	1	1	0.3	-0.3	-0.3	1.1
77	10	3	25	1	1	0.3	-0.3	-0.3	1.1
77	11	1	25	1	1	0.3	-0.3	-0.3	1.1
77	12	2	25	1	1	0.3	-0.3	-0.3	1.1
78	1	3	45	1	4	-1.1	-2.8	-1.9	-2.5
78	2	3	45	1	4	-1.1	-2.8	-1.9	-2.5
78	3	3	45	1	4	-1.1	-2.8	-1.9	-2.5
78	4	3	45	1	4	-1.1	-2.8	-1.9	-2.5
78	5	3	45	1	4	-1.1	-2.8	-1.9	-2.5
78	6	2	45	1	4	-1.1	-2.8	-1.9	-2.5
78	7	3	45	1	4	-1.1	-2.8	-1.9	-2.5
78	8	2	45	1	4	-1.1	-2.8	-1.9	-2.5
78	9	3	45	1	4	-1.1	-2.8	-1.9	-2.5
78	10	3	45	1	4	-1.1	-2.8	-1.9	-2.5
78	11	3	45	1	4	-1.1	-2.8	-1.9	-2.5
78	12	1	45	1	4	-1.1	-2.8	-1.9	-2.5
79	1	3	51	1	2	1	0	0.4	-0.7
79	2	3	51	1	2	1	0	0.4	-0.7
79	3	2	51	1	2	1	0	0.4	-0.7
79	4	3	51	1	2	1	0	0.4	-0.7
79	5	3	51	1	2	1	0	0.4	-0.7
79	6	2	51	1	2	1	0	0.4	-0.7
79	7	3	51	1	2	1	0	0.4	-0.7
79	8	2	51	1	2	1	0	0.4	-0.7
79	9	1	51	1	2	1	0	0.4	-0.7
79	10	1	51	1	2	1	0	0.4	-0.7
79	11	2	51	1	2	1	0	0.4	-0.7
79	12	1	51	1	2	1	0	0.4	-0.7
80	1	2	53	0	2	-0.4	-2.1	-2	-0.5
80	2	1	53	0	2	-0.4	-2.1	-2	-0.5
80	3	1	53	0	2	-0.4	-2.1	-2	-0.5
80	4	2	53	0	2	-0.4	-2.1	-2	-0.5
80	5	1	53	0	2	-0.4	-2.1	-2	-0.5
80	6	2	53	0	2	-0.4	-2.1	-2	-0.5
80	7	1	53	0	2	-0.4	-2.1	-2	-0.5
80	8	2	53	0	2	-0.4	-2.1	-2	-0.5
80	9	1	53	0	2	-0.4	-2.1	-2	-0.5
80	10	1	53	0	2	-0.4	-2.1	-2	-0.5
80	11	2	53	0	2	-0.4	-2.1	-2	-0.5
80	12	1	53	0	2	-0.4	-2.1	-2	-0.5
81	1	2	44	0	3	1.4	0.7	0.4	1
81	2	2	44	0	3	1.4	0.7	0.4	1
81	3	2	44	0	3	1.4	0.7	0.4	1
81	4	2	44	0	3	1.4	0.7	0.4	1
81	5	2	44	0	3	1.4	0.7	0.4	1
81	6	2	44	0	3	1.4	0.7	0.4	1
81	7	2	44	0	3	1.4	0.7	0.4	1
81	8	2	44	0	3	1.4	0.7	0.4	1
81	9	2	44	0	3	1.4	0.7	0.4	1
81	10	2	44	0	3	1.4	0.7	0.4	1
81	11	2	44	0	3	1.4	0.7	0.4	1
81	12	2	44	0	3	1.4	0.7	0.4	1
82	1	2	23	1	3	-0.7	1.1	0.6	1.4
82	2	1	23	1	3	-0.7	1.1	0.6	1.4
82	3	2	23	1	3	-0.7	1.1	0.6	1.4
82	4	2	23	1	3	-0.7	1.1	0.6	1.4
82	5	1	23	1	3	-0.7	1.1	0.6	1.4
82	6	2	23	1	3	-0.7	1.1	0.6	1.4
82	7	1	23	1	3	-0.7	1.1	0.6	1.4
82	8	1	23	1	3	-0.7	1.1	0.6	1.4
82	9	2	23	1	3	-0.7	1.1	0.6	1.4
82	10	1	23	1	3	-0.7	1.1	0.6	1.4
82	11	1	23	1	3	-0.7	1.1	0.6	1.4
82	12	1	23	1	3	-0.7	1.1	0.6	1.4
83	1	2	38	0	4	0.9	0.4	-0.4	0
83	2	1	38	0	4	0.9	0.4	-0.4	0
83	3	1	38	0	4	0.9	0.4	-0.4	0
83	4	2	38	0	4	0.9	0.4	-0.4	0
83	5	1	38	0	4	0.9	0.4	-0.4	0
83	6	2	38	0	4	0.9	0.4	-0.4	0
83	7	2	38	0	4	0.9	0.4	-0.4	0
83	8	1	38	0	4	0.9	0.4	-0.4	0
83	9	2	38	0	4	0.9	0.4	-0.4	0
83	10	1	38	0	4	0.9	0.4	-0.4	0
83	11	1	38	0	4	0.9	0.4	-0.4	0
83	12	1	38	0	4	0.9	0.4	-0.4	0
84	1	3	59	0	1	-0.9	1.1	-1.1	-0.6
84	2	3	59	0	1	-0.9	1.1	-1.1	-0.6
84	3	3	59	0	1	-0.9	1.1	-1.1	-0.6
84	4	3	59	0	1	-0.9	1.1	-1.1	-0.6
84	5	3	59	0	1	-0.9	1.1	-1.1	-0.6
84	6	3	59	0	1	-0.9	1.1	-1.1	-0.6
84	7	3	59	0	1	-0.9	1.1	-1.1	-0.6
84	8	2	59	0	1	-0.9	1.1	-1.1	-0.6
84	9	3	59	0	1	-0.9	1.1	-1.1	-0.6
84	10	3	59	0	1	-0.9	1.1	-1.1	-0.6
84	11	3	59	0	1	-0.9	1.1	-1.1	-0.6
84	12	1	59	0	1	-0.9	1.1	-1.1	-0.6
85	1	2	30	1	2	0.1	-1	-1.4	0
85	2	2	30	1	2	0.1	-1	-1.4	0
85	3	1	30	1	2	0.1	-1	-1.4	0
85	4	2	30	1	2	0.1	-1	-1.4	0
85	5	2	30	1	2	0.1	-1	-1.4	0
85	6	1	30	1	2	0.1	-1	-1.4	0
85	7	2	30	1	2	0.1	-1	-1.4	0
85	8	1	30	1	2	0.1	-1	-1.4	0
85	9	1	30	1	2	0.1	-1	-1.4	0
85	10	2	30	1	2	0.1	-1	-1.4	0
85	11	2	30	1	2	0.1	-1	-1.4	0
85	12	2	30	1	2	0.1	-1	-1.4	0
86	1	3	45	1	5	-1.3	0.6	-1.3	0
86	2	3	45	1	5	-1.3	0.6	-1.3	0
86	3	3	45	1	5	-1.3	0.6	-1.3	0
86	4	3	45	1	5	-1.3	0.6	-1.3	0
86	5	3	45	1	5	-1.3	0.6	-1.3	0
86	6	3	45	1	5	-1.3	0.6	-1.3	0
86	7	3	45	1	5	-1.3	0.6	-1.3	0
86	8	3	45	1	5	-1.3	0.6	-1.3	0
86	9	3	45	1	5	-1.3	0.6	-1.3	0
86	10	3	45	1	5	-1.3	0.6	-1.3	0
86	11	3	45	1	5	-1.3	0.6	-1.3	0
86	12	3	45	1	5	-1.3	0.6	-1.3	0
87	1	2	37	1	2	0.1	-1	0.2	-0.6
87	2	2	37	1	2	0.1	-1	0.2	-0.6
87	3	2	37	1	2	0.1	-1	0.2	-0.6
87	4	2	37	1	2	0.1	-1	0.2	-0.6
87	5	1	37	1	2	0.1	-1	0.2	-0.6
87	6	2	37	1	2	0.1	-1	0.2	-0.6
87	7	1	37	1	2	0.1	-1	0.2	-0.6
87	8	1	37	1	2	0.1	-1	0.2	-0.6
87	9	2	37	1	2	0.1	-1	0.2	-0.6
87	10	1	37	1	2	0.1	-1	0.2	-0.6
87	11	2	37	1	2	0.1	-1	0.2	-0.6
87	12	1	37	1	2	0.1	-1	0.2	-0.6
88	1	3	27	1	4	-1.3	1.2	0.5	-0.4
88	2	2	27	1	4	-1.3	1.2	0.5	-0.4
88	3	2	27	1	4	-1.3	1.2	0.5	-0.4
88	4	3	27	1	4	-1.3	1.2	0.5	-0.4
88	5	3	27	1	4	-1.3	1.2	0.5	-0.4
88	6	2	27	1	4	-1.3	1.2	0.5	-0.4
88	7	1	27	1	4	-1.3	1.2	0.5	-0.4
88	8	2	27	1	4	-1.3	1.2	0.5	-0.4
88	9	3	27	1	4	-1.3	1.2	0.5	-0.4
88	10	1	27	1	4	-1.3	1.2	0.5	-0.4
88	11	3	27	1	4	-1.3	1.2	0.5	-0.4
88	12	1	27	1	4	-1.3	1.2	0.5	-0.4
89	1	2	27	1	4	1.2	0.7	0.8	-0.3
89	2	2	27	1	4	1.2	0.7	0.8	-0.3
89	3	2	27	1	4	1.2	0.7	0.8	-0.3
89	4	2	27	1	4	1.2	0.7	0.8	-0.3
89	5	1	27	1	4	1.2	0.7	0.8	-0.3
89	6	2	27	1	4	1.2	0.7	0.8	-0.3
89	7	1	27	1	4	1.2	0.7	0.8	-0.3
89	8	1	27	1	4	1.2	0.7	0.8	-0.3
89	9	1	27	1	4	1.2	0.7	0.8	-0.3
89	10	1	27	1	4	1.2	0.7	0.8	-0.3
89	11	1	27	1	4	1.2	0.7	0.8	-0.3
89	12	1	27	1	4	1.2	0.7	0.8	-0.3
90	1	2	26	1	5	0.2	0.5	0.6	1.4
90	2	2	26	1	5	0.2	0.5	0.6	1.4
90	3	3	26	1	5	0.2	0.5	0.6	1.4
90	4	3	26	1	5	0.2	0.5	0.6	1.4
90	5	3	26	1	5	0.2	0.5	0.6	1.4
90	6	2	26	1	5	0.2	0.5	0.6	1.4
90	7	3	26	1	5	0.2	0.5	0.6	1.4
90	8	2	26	1	5	0.2	0.5	0.6	1.4
90	9	3	26	1	5	0.2	0.5	0.6	1.4
90	10	1	26	1	5	0.2	0.5	0.6	1.4
90	11	3	26	1	5	0.2	0.5	0.6	1.4
90	12	1	26	1	5	0.2	0.5	0.6	1.4
91	1	2	61	1	7	1	0.1	0.3	-0.1
91	2	3	61	1	7	1	0.1	0.3	-0.1
91	3	3	61	1	7	1	0.1	0.3	-0.1
91	4	3	61	1	7	1	0.1	0.3	-0.1
91	5	3	61	1	7	1	0.1	0.3	-0.1
91	6	2	61	1	7	1	0.1	0.3	-0.1
91	7	3	61	1	7	1	0.1	0.3	-0.1
91	8	2	61	1	7	1	0.1	0.3	-0.1
91	9	3	61	1	7	1	0.1	0.3	-0.1
91	10	1	61	1	7	1	0.1	0.3	-0.1
91	11	3	61	1	7	1	0.1	0.3	-0.1
91	12	1	61	1	7	1	0.1	0.3	-0.1
92	1	2	48	1	2	0.2	-0.1	-1.9	-0.3
92	2	3	48	1	2	0.2	-0.1	-1.9	-0.3
92	3	3	48	1	2	0.2	-0.1	-1.9	-0.3
92	4	2	48	1	2	0.2	-0.1	-1.9	-0.3
92	5	1	48	1	2	0.2	-0.1	-1.9	-0.3
92	6	2	48	1	2	0.2	-0.1	-1.9	-0.3
92	7	3	48	1	2	0.2	-0.1	-1.9	-0.3
92	8	1	48	1	2	0.2	-0.1	-1.9	-0.3
92	9	1	48	1	2	0.2	-0.1	-1.9	-0.3
92	10	1	48	1	2	0.2	-0.1	-1.9	-0.3
92	11	3	48	1	2	0.2	-0.1	-1.9	-0.3
92	12	1	48	1	2	0.2	-0.1	-1.9	-0.3
93	1	2	63	0	1	1	-0.2	-0.8	0.3
93	2	2	63	0	1	1	-0.2	-0.8	0.3
93	3	2	63	0	1	1	-0.2	-0.8	0.3
93	4	2	63	0	1	1	-0.2	-0.8	0.3
93	5	1	63	0	1	1	-0.2	-0.8	0.3
93	6	2	63	0	1	1	-0.2	-0.8	0.3
93	7	1	63	0	1	1	-0.2	-0.8	0.3
93	8	2	63	0	1	1	-0.2	-0.8	0.3
93	9	2	63	0	1	1	-0.2	-0.8	0.3
93	10	1	63	0	1	1	-0.2	-0.8	0.3
93	11	2	63	0	1	1	-0.2	-0.8	0.3
93	12	1	63	0	1	1	-0.2	-0.8	0.3
94	1	2	57	0	2	0.9	-0.2	0.5	-3.1
94	2	3	57	0	2	0.9	-0.2	0.5	-3.1
94	3	3	57	0	2	0.9	-0.2	0.5	-3.1
94	4	3	57	0	2	0.9	-0.2	0.5	-3.1
94	5	3	57	0	2	0.9	-0.2	0.5	-3.1
94	6	2	57	0	2	0.9	-0.2	0.5	-3.1
94	7	3	57	0	2	0.9	-0.2	0.5	-3.1
94	8	2	57	0	2	0.9	-0.2	0.5	-3.1
94	9	3	57	0	2	0.9	-0.2	0.5	-3.1
94	10	1	57	0	2	0.9	-0.2	0.5	-3.1
94	11	3	57	0	2	0.9	-0.2	0.5	-3.1
94	12	1	57	0	2	0.9	-0.2	0.5	-3.1
95	1	2	55	1	3	1	0.8	0.8	-0.8
95	2	1	55	1	3	1	0.8	0.8	-0.8
95	3	3	55	1	3	1	0.8	0.8	-0.8
95	4	3	55	1	3	1	0.8	0.8	-0.8
95	5	3	55	1	3	1	0.8	0.8	-0.8
95	6	2	55	1	3	1	0.8	0.8	-0.8
95	7	2	55	1	3	1	0.8	0.8	-0.8
95	8	2	55	1	3	1	0.8	0.8	-0.8
95	9	2	55	1	3	1	0.8	0.8	-0.8
95	10	1	55	1	3	1	0.8	0.8	-0.8
95	11	3	55	1	3	1	0.8	0.8	-0.8
95	12	1	55	1	3	1	0.8	0.8	-0.8
96	1	2	27	1	2	0.6	0.9	1	0.7
96	2	2	27	1	2	0.6	0.9	1	0.7
96	3	3	27	1	2	0.6	0.9	1	0.7
96	4	3	27	1	2	0.6	0.9	1	0.7
96	5	3	27	1	2	0.6	0.9	1	0.7
96	6	2	27	1	2	0.6	0.9	1	0.7
96	7	1	27	1	2	0.6	0.9	1	0.7
96	8	2	27	1	2	0.6	0.9	1	0.7
96	9	3	27	1	2	0.6	0.9	1	0.7
96	10	1	27	1	2	0.6	0.9	1	0.7
96	11	3	27	1	2	0.6	0.9	1	0.7
96	12	1	27	1	2	0.6	0.9	1	0.7
97	1	1	22	0	1	1.4	0.7	0.6	1.4
97	2	1	22	0	1	1.4	0.7	0.6	1.4
97	3	1	22	0	1	1.4	0.7	0.6	1.4
97	4	1	22	0	1	1.4	0.7	0.6	1.4
97	5	1	22	0	1	1.4	0.7	0.6	1.4
97	6	1	22	0	1	1.4	0.7	0.6	1.4
97	7	1	22	0	1	1.4	0.7	0.6	1.4
97	8	1	22	0	1	1.4	0.7	0.6	1.4
97	9	1	22	0	1	1.4	0.7	0.6	1.4
97	10	1	22	0	1	1.4	0.7	0.6	1.4
97	11	1	22	0	1	1.4	0.7	0.6	1.4
97	12	1	22	0	1	1.4	0.7	0.6	1.4
98	1	2	57	0	1	0.2	0.4	0.1	-1.4
98	2	1	57	0	1	0.2	0.4	0.1	-1.4
98	3	2	57	0	1	0.2	0.4	0.1	-1.4
98	4	3	57	0	1	0.2	0.4	0.1	-1.4
98	5	1	57	0	1	0.2	0.4	0.1	-1.4
98	6	2	57	0	1	0.2	0.4	0.1	-1.4
98	7	2	57	0	1	0.2	0.4	0.1	-1.4
98	8	2	57	0	1	0.2	0.4	0.1	-1.4
98	9	2	57	0	1	0.2	0.4	0.1	-1.4
98	10	1	57	0	1	0.2	0.4	0.1	-1.4
98	11	3	57	0	1	0.2	0.4	0.1	-1.4
98	12	1	57	0	1	0.2	0.4	0.1	-1.4
99	1	2	60	1	3	0.6	0.9	-0.4	-0.5
99	2	1	60	1	3	0.6	0.9	-0.4	-0.5
99	3	3	60	1	3	0.6	0.9	-0.4	-0.5
99	4	3	60	1	3	0.6	0.9	-0.4	-0.5
99	5	3	60	1	3	0.6	0.9	-0.4	-0.5
99	6	2	60	1	3	0.6	0.9	-0.4	-0.5
99	7	2	60	1	3	0.6	0.9	-0.4	-0.5
99	8	3	60	1	3	0.6	0.9	-0.4	-0.5
99	9	2	60	1	3	0.6	0.9	-0.4	-0.5
99	10	3	60	1	3	0.6	0.9	-0.4	-0.5
99	11	3	60	1	3	0.6	0.9	-0.4	-0.5
99	12	3	60	1	3	0.6	0.9	-0.4	-0.5
100	1	3	33	1	4	0.9	0.1	-1.2	-0.1
100	2	3	33	1	4	0.9	0.1	-1.2	-0.1
100	3	3	33	1	4	0.9	0.1	-1.2	-0.1
100	4	3	33	1	4	0.9	0.1	-1.2	-0.1
100	5	3	33	1	4	0.9	0.1	-1.2	-0.1
100	6	2	33	1	4	0.9	0.1	-1.2	-0.1
100	7	3	33	1	4	0.9	0.1	-1.2	-0.1
100	8	2	33	1	4	0.9	0.1	-1.2	-0.1
100	9	3	33	1	4	0.9	0.1	-1.2	-0.1
100	10	1	33	1	4	0.9	0.1	-1.2	-0.1
100	11	3	33	1	4	0.9	0.1	-1.2	-0.1
100	12	1	33	1	4	0.9	0.1	-1.2	-0.1
101	1	1	30	1	3	-0.7	0	0.6	0.6
101	2	2	30	1	3	-0.7	0	0.6	0.6
101	3	1	30	1	3	-0.7	0	0.6	0.6
101	4	2	30	1	3	-0.7	0	0.6	0.6
101	5	1	30	1	3	-0.7	0	0.6	0.6
101	6	2	30	1	3	-0.7	0	0.6	0.6
101	7	2	30	1	3	-0.7	0	0.6	0.6
101	8	2	30	1	3	-0.7	0	0.6	0.6
101	9	2	30	1	3	-0.7	0	0.6	0.6
101	10	1	30	1	3	-0.7	0	0.6	0.6
101	11	2	30	1	3	-0.7	0	0.6	0.6
101	12	2	30	1	3	-0.7	0	0.6	0.6
102	1	2	36	0	2	0.8	-0.3	0	0.8
102	2	2	36	0	2	0.8	-0.3	0	0.8
102	3	2	36	0	2	0.8	-0.3	0	0.8
102	4	1	36	0	2	0.8	-0.3	0	0.8
102	5	1	36	0	2	0.8	-0.3	0	0.8
102	6	2	36	0	2	0.8	-0.3	0	0.8
102	7	1	36	0	2	0.8	-0.3	0	0.8
102	8	2	36	0	2	0.8	-0.3	0	0.8
102	9	2	36	0	2	0.8	-0.3	0	0.8
102	10	1	36	0	2	0.8	-0.3	0	0.8
102	11	2	36	0	2	0.8	-0.3	0	0.8
102	12	1	36	0	2	0.8	-0.3	0	0.8
103	1	2	64	0	2	0.9	0.4	-0.4	-0.6
103	2	1	64	0	2	0.9	0.4	-0.4	-0.6
103	3	2	64	0	2	0.9	0.4	-0.4	-0.6
103	4	2	64	0	2	0.9	0.4	-0.4	-0.6
103	5	1	64	0	2	0.9	0.4	-0.4	-0.6
103	6	2	64	0	2	0.9	0.4	-0.4	-0.6
103	7	1	64	0	2	0.9	0.4	-0.4	-0.6
103	8	1	64	0	2	0.9	0.4	-0.4	-0.6
103	9	2	64	0	2	0.9	0.4	-0.4	-0.6
103	10	1	64	0	2	0.9	0.4	-0.4	-0.6
103	11	2	64	0	2	0.9	0.4	-0.4	-0.6
103	12	1	64	0	2	0.9	0.4	-0.4	-0.6
104	1	2	70	1	2	0.6	-0.9	-0.8	0.6
104	2	2	70	1	2	0.6	-0.9	-0.8	0.6
104	3	2	70	1	2	0.6	-0.9	-0.8	0.6
104	4	2	70	1	2	0.6	-0.9	-0.8	0.6
104	5	1	70	1	2	0.6	-0.9	-0.8	0.6
104	6	2	70	1	2	0.6	-0.9	-0.8	0.6
104	7	1	70	1	2	0.6	-0.9	-0.8	0.6
104	8	2	70	1	2	0.6	-0.9	-0.8	0.6
104	9	2	70	1	2	0.6	-0.9	-0.8	0.6
104	10	1	70	1	2	0.6	-0.9	-0.8	0.6
104	11	2	70	1	2	0.6	-0.9	-0.8	0.6
104	12	1	70	1	2	0.6	-0.9	-0.8	0.6
105	1	1	35	1	5	-1.1	0.5	0.9	0.1
105	2	1	35	1	5	-1.1	0.5	0.9	0.1
105	3	2	35	1	5	-1.1	0.5	0.9	0.1
105	4	2	35	1	5	-1.1	0.5	0.9	0.1
105	5	3	35	1	5	-1.1	0.5	0.9	0.1
105	6	2	35	1	5	-1.1	0.5	0.9	0.1
105	7	1	35	1	5	-1.1	0.5	0.9	0.1
105	8	2	35	1	5	-1.1	0.5	0.9	0.1
105	9	2	35	1	5	-1.1	0.5	0.9	0.1
105	10	1	35	1	5	-1.1	0.5	0.9	0.1
105	11	2	35	1	5	-1.1	0.5	0.9	0.1
105	12	1	35	1	5	-1.1	0.5	0.9	0.1
106	1	2	54	0	3	0	1	0.3	1.3
106	2	2	54	0	3	0	1	0.3	1.3
106	3	1	54	0	3	0	1	0.3	1.3
106	4	1	54	0	3	0	1	0.3	1.3
106	5	1	54	0	3	0	1	0.3	1.3
106	6	1	54	0	3	0	1	0.3	1.3
106	7	2	54	0	3	0	1	0.3	1.3
106	8	2	54	0	3	0	1	0.3	1.3
106	9	1	54	0	3	0	1	0.3	1.3
106	10	3	54	0	3	0	1	0.3	1.3
106	11	2	54	0	3	0	1	0.3	1.3
106	12	1	54	0	3	0	1	0.3	1.3
107	1	2	73	1	2	0.5	0	1.4	-1.9
107	2	1	73	1	2	0.5	0	1.4	-1.9
107	3	1	73	1	2	0.5	0	1.4	-1.9
107	4	2	73	1	2	0.5	0	1.4	-1.9
107	5	1	73	1	2	0.5	0	1.4	-1.9
107	6	2	73	1	2	0.5	0	1.4	-1.9
107	7	1	73	1	2	0.5	0	1.4	-1.9
107	8	2	73	1	2	0.5	0	1.4	-1.9
107	9	1	73	1	2	0.5	0	1.4	-1.9
107	10	1	73	1	2	0.5	0	1.4	-1.9
107	11	1	73	1	2	0.5	0	1.4	-1.9
107	12	1	73	1	2	0.5	0	1.4	-1.9
108	1	1	38	1	6	0.2	-1.1	0	0.8
108	2	1	38	1	6	0.2	-1.1	0	0.8
108	3	2	38	1	6	0.2	-1.1	0	0.8
108	4	2	38	1	6	0.2	-1.1	0	0.8
108	5	1	38	1	6	0.2	-1.1	0	0.8
108	6	2	38	1	6	0.2	-1.1	0	0.8
108	7	1	38	1	6	0.2	-1.1	0	0.8
108	8	1	38	1	6	0.2	-1.1	0	0.8
108	9	1	38	1	6	0.2	-1.1	0	0.8
108	10	2	38	1	6	0.2	-1.1	0	0.8
108	11	1	38	1	6	0.2	-1.1	0	0.8
108	12	2	38	1	6	0.2	-1.1	0	0.8
109	1	2	23	1	6	0.6	-0.6	-0.1	1
109	2	2	23	1	6	0.6	-0.6	-0.1	1
109	3	2	23	1	6	0.6	-0.6	-0.1	1
109	4	1	23	1	6	0.6	-0.6	-0.1	1
109	5	3	23	1	6	0.6	-0.6	-0.1	1
109	6	2	23	1	6	0.6	-0.6	-0.1	1
109	7	1	23	1	6	0.6	-0.6	-0.1	1
109	8	2	23	1	6	0.6	-0.6	-0.1	1
109	9	2	23	1	6	0.6	-0.6	-0.1	1
109	10	1	23	1	6	0.6	-0.6	-0.1	1
109	11	2	23	1	6	0.6	-0.6	-0.1	1
109	12	1	23	1	6	0.6	-0.6	-0.1	1
110	1	1	18	0	3	1.4	0.7	0.6	1.4
110	2	1	18	0	3	1.4	0.7	0.6	1.4
110	3	2	18	0	3	1.4	0.7	0.6	1.4
110	4	2	18	0	3	1.4	0.7	0.6	1.4
110	5	3	18	0	3	1.4	0.7	0.6	1.4
110	6	2	18	0	3	1.4	0.7	0.6	1.4
110	7	1	18	0	3	1.4	0.7	0.6	1.4
110	8	3	18	0	3	1.4	0.7	0.6	1.4
110	9	2	18	0	3	1.4	0.7	0.6	1.4
110	10	1	18	0	3	1.4	0.7	0.6	1.4
110	11	3	18	0	3	1.4	0.7	0.6	1.4
110	12	1	18	0	3	1.4	0.7	0.6	1.4
111	1	2	62	1	2	-0.1	0.2	0.1	-1.4
111	2	1	62	1	2	-0.1	0.2	0.1	-1.4
111	3	3	62	1	2	-0.1	0.2	0.1	-1.4
111	4	3	62	1	2	-0.1	0.2	0.1	-1.4
111	5	3	62	1	2	-0.1	0.2	0.1	-1.4
111	6	3	62	1	2	-0.1	0.2	0.1	-1.4
111	7	3	62	1	2	-0.1	0.2	0.1	-1.4
111	8	1	62	1	2	-0.1	0.2	0.1	-1.4
111	9	2	62	1	2	-0.1	0.2	0.1	-1.4
111	10	3	62	1	2	-0.1	0.2	0.1	-1.4
111	11	3	62	1	2	-0.1	0.2	0.1	-1.4
111	12	3	62	1	2	-0.1	0.2	0.1	-1.4
112	1	2	49	0	1	1	0	1.1	-0.8
112	2	2	49	0	1	1	0	1.1	-0.8
112	3	2	49	0	1	1	0	1.1	-0.8
112	4	3	49	0	1	1	0	1.1	-0.8
112	5	3	49	0	1	1	0	1.1	-0.8
112	6	2	49	0	1	1	0	1.1	-0.8
112	7	1	49	0	1	1	0	1.1	-0.8
112	8	2	49	0	1	1	0	1.1	-0.8
112	9	2	49	0	1	1	0	1.1	-0.8
112	10	1	49	0	1	1	0	1.1	-0.8
112	11	2	49	0	1	1	0	1.1	-0.8
112	12	1	49	0	1	1	0	1.1	-0.8
113	1	2	71	1	2	0.9	0.7	0.3	1
113	2	3	71	1	2	0.9	0.7	0.3	1
113	3	3	71	1	2	0.9	0.7	0.3	1
113	4	3	71	1	2	0.9	0.7	0.3	1
113	5	3	71	1	2	0.9	0.7	0.3	1
113	6	2	71	1	2	0.9	0.7	0.3	1
113	7	3	71	1	2	0.9	0.7	0.3	1
113	8	2	71	1	2	0.9	0.7	0.3	1
113	9	3	71	1	2	0.9	0.7	0.3	1
113	10	1	71	1	2	0.9	0.7	0.3	1
113	11	3	71	1	2	0.9	0.7	0.3	1
113	12	1	71	1	2	0.9	0.7	0.3	1
114	1	2	28	1	2	0.1	0.3	1.4	-2.3
114	2	1	28	1	2	0.1	0.3	1.4	-2.3
114	3	2	28	1	2	0.1	0.3	1.4	-2.3
114	4	2	28	1	2	0.1	0.3	1.4	-2.3
114	5	1	28	1	2	0.1	0.3	1.4	-2.3
114	6	2	28	1	2	0.1	0.3	1.4	-2.3
114	7	1	28	1	2	0.1	0.3	1.4	-2.3
114	8	2	28	1	2	0.1	0.3	1.4	-2.3
114	9	2	28	1	2	0.1	0.3	1.4	-2.3
114	10	1	28	1	2	0.1	0.3	1.4	-2.3
114	11	2	28	1	2	0.1	0.3	1.4	-2.3
114	12	1	28	1	2	0.1	0.3	1.4	-2.3
115	1	2	36	1	2	-0.5	0.6	1.1	0.1
115	2	3	36	1	2	-0.5	0.6	1.1	0.1
115	3	3	36	1	2	-0.5	0.6	1.1	0.1
115	4	3	36	1	2	-0.5	0.6	1.1	0.1
115	5	3	36	1	2	-0.5	0.6	1.1	0.1
115	6	2	36	1	2	-0.5	0.6	1.1	0.1
115	7	3	36	1	2	-0.5	0.6	1.1	0.1
115	8	1	36	1	2	-0.5	0.6	1.1	0.1
115	9	3	36	1	2	-0.5	0.6	1.1	0.1
115	10	1	36	1	2	-0.5	0.6	1.1	0.1
115	11	3	36	1	2	-0.5	0.6	1.1	0.1
115	12	1	36	1	2	-0.5	0.6	1.1	0.1
116	1	3	63	0	1	-1.8	0.3	1.3	-1.5
116	2	1	63	0	1	-1.8	0.3	1.3	-1.5
116	3	3	63	0	1	-1.8	0.3	1.3	-1.5
116	4	3	63	0	1	-1.8	0.3	1.3	-1.5
116	5	3	63	0	1	-1.8	0.3	1.3	-1.5
116	6	2	63	0	1	-1.8	0.3	1.3	-1.5
116	7	2	63	0	1	-1.8	0.3	1.3	-1.5
116	8	2	63	0	1	-1.8	0.3	1.3	-1.5
116	9	2	63	0	1	-1.8	0.3	1.3	-1.5
116	10	1	63	0	1	-1.8	0.3	1.3	-1.5
116	11	2	63	0	1	-1.8	0.3	1.3	-1.5
116	12	1	63	0	1	-1.8	0.3	1.3	-1.5
117	1	2	65	0	3	-1	-0.6	-1.3	0
117	2	3	65	0	3	-1	-0.6	-1.3	0
117	3	3	65	0	3	-1	-0.6	-1.3	0
117	4	2	65	0	3	-1	-0.6	-1.3	0
117	5	2	65	0	3	-1	-0.6	-1.3	0
117	6	2	65	0	3	-1	-0.6	-1.3	0
117	7	3	65	0	3	-1	-0.6	-1.3	0
117	8	2	65	0	3	-1	-0.6	-1.3	0
117	9	1	65	0	3	-1	-0.6	-1.3	0
117	10	2	65	0	3	-1	-0.6	-1.3	0
117	11	3	65	0	3	-1	-0.6	-1.3	0
117	12	1	65	0	3	-1	-0.6	-1.3	0
118	1	2	76	1	1	-0.3	-0.1	-1.3	0
118	2	1	76	1	1	-0.3	-0.1	-1.3	0
118	3	1	76	1	1	-0.3	-0.1	-1.3	0
118	4	2	76	1	1	-0.3	-0.1	-1.3	0
118	5	1	76	1	1	-0.3	-0.1	-1.3	0
118	6	2	76	1	1	-0.3	-0.1	-1.3	0
118	7	3	76	1	1	-0.3	-0.1	-1.3	0
118	8	3	76	1	1	-0.3	-0.1	-1.3	0
118	9	2	76	1	1	-0.3	-0.1	-1.3	0
118	10	3	76	1	1	-0.3	-0.1	-1.3	0
118	11	2	76	1	1	-0.3	-0.1	-1.3	0
118	12	3	76	1	1	-0.3	-0.1	-1.3	0
119	1	2	35	0	5	1.4	0.7	0.3	-0.1
119	2	2	35	0	5	1.4	0.7	0.3	-0.1
119	3	2	35	0	5	1.4	0.7	0.3	-0.1
119	4	2	35	0	5	1.4	0.7	0.3	-0.1
119	5	2	35	0	5	1.4	0.7	0.3	-0.1
119	6	2	35	0	5	1.4	0.7	0.3	-0.1
119	7	2	35	0	5	1.4	0.7	0.3	-0.1
119	8	2	35	0	5	1.4	0.7	0.3	-0.1
119	9	1	35	0	5	1.4	0.7	0.3	-0.1
119	10	1	35	0	5	1.4	0.7	0.3	-0.1
119	11	1	35	0	5	1.4	0.7	0.3	-0.1
119	12	1	35	0	5	1.4	0.7	0.3	-0.1
120	1	2	68	1	3	-1.5	1	0.5	0.2
120	2	1	68	1	3	-1.5	1	0.5	0.2
120	3	2	68	1	3	-1.5	1	0.5	0.2
120	4	2	68	1	3	-1.5	1	0.5	0.2
120	5	2	68	1	3	-1.5	1	0.5	0.2
120	6	2	68	1	3	-1.5	1	0.5	0.2
120	7	2	68	1	3	-1.5	1	0.5	0.2
120	8	2	68	1	3	-1.5	1	0.5	0.2
120	9	2	68	1	3	-1.5	1	0.5	0.2
120	10	1	68	1	3	-1.5	1	0.5	0.2
120	11	2	68	1	3	-1.5	1	0.5	0.2
120	12	1	68	1	3	-1.5	1	0.5	0.2
121	1	2	66	0	1	1.4	0.7	0.6	1.5
121	2	1	66	0	1	1.4	0.7	0.6	1.5
121	3	2	66	0	1	1.4	0.7	0.6	1.5
121	4	1	66	0	1	1.4	0.7	0.6	1.5
121	5	1	66	0	1	1.4	0.7	0.6	1.5
121	6	1	66	0	1	1.4	0.7	0.6	1.5
121	7	1	66	0	1	1.4	0.7	0.6	1.5
121	8	2	66	0	1	1.4	0.7	0.6	1.5
121	9	2	66	0	1	1.4	0.7	0.6	1.5
121	10	1	66	0	1	1.4	0.7	0.6	1.5
121	11	2	66	0	1	1.4	0.7	0.6	1.5
121	12	1	66	0	1	1.4	0.7	0.6	1.5
122	1	2	22	0	.	0.6	-0.5	-2	-0.5
122	2	1	22	0	.	0.6	-0.5	-2	-0.5
122	3	2	22	0	.	0.6	-0.5	-2	-0.5
122	4	3	22	0	.	0.6	-0.5	-2	-0.5
122	5	3	22	0	.	0.6	-0.5	-2	-0.5
122	6	1	22	0	.	0.6	-0.5	-2	-0.5
122	7	1	22	0	.	0.6	-0.5	-2	-0.5
122	8	3	22	0	.	0.6	-0.5	-2	-0.5
122	9	1	22	0	.	0.6	-0.5	-2	-0.5
122	10	3	22	0	.	0.6	-0.5	-2	-0.5
122	11	2	22	0	.	0.6	-0.5	-2	-0.5
122	12	2	22	0	.	0.6	-0.5	-2	-0.5
123	1	1	18	0	2	0	0.5	0.2	1
123	2	3	18	0	2	0	0.5	0.2	1
123	3	2	18	0	2	0	0.5	0.2	1
123	4	1	18	0	2	0	0.5	0.2	1
123	5	1	18	0	2	0	0.5	0.2	1
123	6	2	18	0	2	0	0.5	0.2	1
123	7	1	18	0	2	0	0.5	0.2	1
123	8	3	18	0	2	0	0.5	0.2	1
123	9	1	18	0	2	0	0.5	0.2	1
123	10	3	18	0	2	0	0.5	0.2	1
123	11	2	18	0	2	0	0.5	0.2	1
123	12	2	18	0	2	0	0.5	0.2	1
124	1	1	27	0	2	-0.5	-0.4	-0.7	-0.5
124	2	1	27	0	2	-0.5	-0.4	-0.7	-0.5
124	3	2	27	0	2	-0.5	-0.4	-0.7	-0.5
124	4	1	27	0	2	-0.5	-0.4	-0.7	-0.5
124	5	2	27	0	2	-0.5	-0.4	-0.7	-0.5
124	6	2	27	0	2	-0.5	-0.4	-0.7	-0.5
124	7	1	27	0	2	-0.5	-0.4	-0.7	-0.5
124	8	1	27	0	2	-0.5	-0.4	-0.7	-0.5
124	9	3	27	0	2	-0.5	-0.4	-0.7	-0.5
124	10	2	27	0	2	-0.5	-0.4	-0.7	-0.5
124	11	1	27	0	2	-0.5	-0.4	-0.7	-0.5
124	12	3	27	0	2	-0.5	-0.4	-0.7	-0.5
125	1	2	28	0	3	0.1	0	0.2	0.8
125	2	1	28	0	3	0.1	0	0.2	0.8
125	3	1	28	0	3	0.1	0	0.2	0.8
125	4	2	28	0	3	0.1	0	0.2	0.8
125	5	1	28	0	3	0.1	0	0.2	0.8
125	6	2	28	0	3	0.1	0	0.2	0.8
125	7	2	28	0	3	0.1	0	0.2	0.8
125	8	2	28	0	3	0.1	0	0.2	0.8
125	9	2	28	0	3	0.1	0	0.2	0.8
125	10	2	28	0	3	0.1	0	0.2	0.8
125	11	2	28	0	3	0.1	0	0.2	0.8
125	12	2	28	0	3	0.1	0	0.2	0.8
126	1	2	54	0	2	0.6	0.7	1.5	-0.8
126	2	2	54	0	2	0.6	0.7	1.5	-0.8
126	3	2	54	0	2	0.6	0.7	1.5	-0.8
126	4	1	54	0	2	0.6	0.7	1.5	-0.8
126	5	1	54	0	2	0.6	0.7	1.5	-0.8
126	6	2	54	0	2	0.6	0.7	1.5	-0.8
126	7	1	54	0	2	0.6	0.7	1.5	-0.8
126	8	2	54	0	2	0.6	0.7	1.5	-0.8
126	9	1	54	0	2	0.6	0.7	1.5	-0.8
126	10	1	54	0	2	0.6	0.7	1.5	-0.8
126	11	2	54	0	2	0.6	0.7	1.5	-0.8
126	12	1	54	0	2	0.6	0.7	1.5	-0.8
127	1	3	19	0	2	-1.2	-0.5	-0.2	0.2
127	2	2	19	0	2	-1.2	-0.5	-0.2	0.2
127	3	1	19	0	2	-1.2	-0.5	-0.2	0.2
127	4	2	19	0	2	-1.2	-0.5	-0.2	0.2
127	5	2	19	0	2	-1.2	-0.5	-0.2	0.2
127	6	3	19	0	2	-1.2	-0.5	-0.2	0.2
127	7	1	19	0	2	-1.2	-0.5	-0.2	0.2
127	8	3	19	0	2	-1.2	-0.5	-0.2	0.2
127	9	2	19	0	2	-1.2	-0.5	-0.2	0.2
127	10	1	19	0	2	-1.2	-0.5	-0.2	0.2
127	11	2	19	0	2	-1.2	-0.5	-0.2	0.2
127	12	3	19	0	2	-1.2	-0.5	-0.2	0.2
128	1	3	30	1	4	-1.3	1.2	0.6	1.4
128	2	1	30	1	4	-1.3	1.2	0.6	1.4
128	3	1	30	1	4	-1.3	1.2	0.6	1.4
128	4	3	30	1	4	-1.3	1.2	0.6	1.4
128	5	3	30	1	4	-1.3	1.2	0.6	1.4
128	6	2	30	1	4	-1.3	1.2	0.6	1.4
128	7	3	30	1	4	-1.3	1.2	0.6	1.4
128	8	3	30	1	4	-1.3	1.2	0.6	1.4
128	9	2	30	1	4	-1.3	1.2	0.6	1.4
128	10	3	30	1	4	-1.3	1.2	0.6	1.4
128	11	3	30	1	4	-1.3	1.2	0.6	1.4
128	12	3	30	1	4	-1.3	1.2	0.6	1.4
129	1	2	68	0	5	0.7	0.7	0.7	-0.1
129	2	3	68	0	5	0.7	0.7	0.7	-0.1
129	3	3	68	0	5	0.7	0.7	0.7	-0.1
129	4	3	68	0	5	0.7	0.7	0.7	-0.1
129	5	3	68	0	5	0.7	0.7	0.7	-0.1
129	6	2	68	0	5	0.7	0.7	0.7	-0.1
129	7	3	68	0	5	0.7	0.7	0.7	-0.1
129	8	2	68	0	5	0.7	0.7	0.7	-0.1
129	9	3	68	0	5	0.7	0.7	0.7	-0.1
129	10	1	68	0	5	0.7	0.7	0.7	-0.1
129	11	3	68	0	5	0.7	0.7	0.7	-0.1
129	12	1	68	0	5	0.7	0.7	0.7	-0.1
130	1	2	55	0	2	1.1	-2.3	1	-0.1
130	2	1	55	0	2	1.1	-2.3	1	-0.1
130	3	1	55	0	2	1.1	-2.3	1	-0.1
130	4	2	55	0	2	1.1	-2.3	1	-0.1
130	5	2	55	0	2	1.1	-2.3	1	-0.1
130	6	2	55	0	2	1.1	-2.3	1	-0.1
130	7	1	55	0	2	1.1	-2.3	1	-0.1
130	8	2	55	0	2	1.1	-2.3	1	-0.1
130	9	2	55	0	2	1.1	-2.3	1	-0.1
130	10	1	55	0	2	1.1	-2.3	1	-0.1
130	11	1	55	0	2	1.1	-2.3	1	-0.1
130	12	1	55	0	2	1.1	-2.3	1	-0.1
131	1	2	66	0	2	-2.3	1.5	1	-1.1
131	2	3	66	0	2	-2.3	1.5	1	-1.1
131	3	3	66	0	2	-2.3	1.5	1	-1.1
131	4	3	66	0	2	-2.3	1.5	1	-1.1
131	5	3	66	0	2	-2.3	1.5	1	-1.1
131	6	2	66	0	2	-2.3	1.5	1	-1.1
131	7	3	66	0	2	-2.3	1.5	1	-1.1
131	8	3	66	0	2	-2.3	1.5	1	-1.1
131	9	3	66	0	2	-2.3	1.5	1	-1.1
131	10	1	66	0	2	-2.3	1.5	1	-1.1
131	11	3	66	0	2	-2.3	1.5	1	-1.1
131	12	3	66	0	2	-2.3	1.5	1	-1.1
132	1	2	53	0	6	-0.2	0.9	0.7	-0.3
132	2	1	53	0	6	-0.2	0.9	0.7	-0.3
132	3	2	53	0	6	-0.2	0.9	0.7	-0.3
132	4	1	53	0	6	-0.2	0.9	0.7	-0.3
132	5	1	53	0	6	-0.2	0.9	0.7	-0.3
132	6	3	53	0	6	-0.2	0.9	0.7	-0.3
132	7	3	53	0	6	-0.2	0.9	0.7	-0.3
132	8	1	53	0	6	-0.2	0.9	0.7	-0.3
132	9	1	53	0	6	-0.2	0.9	0.7	-0.3
132	10	2	53	0	6	-0.2	0.9	0.7	-0.3
132	11	2	53	0	6	-0.2	0.9	0.7	-0.3
132	12	3	53	0	6	-0.2	0.9	0.7	-0.3
133	1	1	60	0	4	1.4	0.7	0.6	1.4
133	2	2	60	0	4	1.4	0.7	0.6	1.4
133	3	2	60	0	4	1.4	0.7	0.6	1.4
133	4	1	60	0	4	1.4	0.7	0.6	1.4
133	5	2	60	0	4	1.4	0.7	0.6	1.4
133	6	2	60	0	4	1.4	0.7	0.6	1.4
133	7	1	60	0	4	1.4	0.7	0.6	1.4
133	8	2	60	0	4	1.4	0.7	0.6	1.4
133	9	1	60	0	4	1.4	0.7	0.6	1.4
133	10	1	60	0	4	1.4	0.7	0.6	1.4
133	11	2	60	0	4	1.4	0.7	0.6	1.4
133	12	1	60	0	4	1.4	0.7	0.6	1.4
134	1	2	48	0	5	0.4	0.2	-0.5	0.4
134	2	2	48	0	5	0.4	0.2	-0.5	0.4
134	3	2	48	0	5	0.4	0.2	-0.5	0.4
134	4	1	48	0	5	0.4	0.2	-0.5	0.4
134	5	1	48	0	5	0.4	0.2	-0.5	0.4
134	6	2	48	0	5	0.4	0.2	-0.5	0.4
134	7	1	48	0	5	0.4	0.2	-0.5	0.4
134	8	2	48	0	5	0.4	0.2	-0.5	0.4
134	9	2	48	0	5	0.4	0.2	-0.5	0.4
134	10	1	48	0	5	0.4	0.2	-0.5	0.4
134	11	2	48	0	5	0.4	0.2	-0.5	0.4
134	12	1	48	0	5	0.4	0.2	-0.5	0.4
135	1	3	41	0	3	-1.2	-1.1	0.8	-1
135	2	3	41	0	3	-1.2	-1.1	0.8	-1
135	3	3	41	0	3	-1.2	-1.1	0.8	-1
135	4	3	41	0	3	-1.2	-1.1	0.8	-1
135	5	3	41	0	3	-1.2	-1.1	0.8	-1
135	6	3	41	0	3	-1.2	-1.1	0.8	-1
135	7	3	41	0	3	-1.2	-1.1	0.8	-1
135	8	3	41	0	3	-1.2	-1.1	0.8	-1
135	9	3	41	0	3	-1.2	-1.1	0.8	-1
135	10	3	41	0	3	-1.2	-1.1	0.8	-1
135	11	3	41	0	3	-1.2	-1.1	0.8	-1
135	12	3	41	0	3	-1.2	-1.1	0.8	-1
136	1	2	21	0	1	0.7	0.2	-0.4	0.6
136	2	1	21	0	1	0.7	0.2	-0.4	0.6
136	3	1	21	0	1	0.7	0.2	-0.4	0.6
136	4	1	21	0	1	0.7	0.2	-0.4	0.6
136	5	1	21	0	1	0.7	0.2	-0.4	0.6
136	6	2	21	0	1	0.7	0.2	-0.4	0.6
136	7	2	21	0	1	0.7	0.2	-0.4	0.6
136	8	2	21	0	1	0.7	0.2	-0.4	0.6
136	9	1	21	0	1	0.7	0.2	-0.4	0.6
136	10	1	21	0	1	0.7	0.2	-0.4	0.6
136	11	2	21	0	1	0.7	0.2	-0.4	0.6
136	12	1	21	0	1	0.7	0.2	-0.4	0.6
137	1	2	41	0	3	0.1	0.2	-0.1	0.6
137	2	2	41	0	3	0.1	0.2	-0.1	0.6
137	3	2	41	0	3	0.1	0.2	-0.1	0.6
137	4	3	41	0	3	0.1	0.2	-0.1	0.6
137	5	3	41	0	3	0.1	0.2	-0.1	0.6
137	6	2	41	0	3	0.1	0.2	-0.1	0.6
137	7	3	41	0	3	0.1	0.2	-0.1	0.6
137	8	3	41	0	3	0.1	0.2	-0.1	0.6
137	9	1	41	0	3	0.1	0.2	-0.1	0.6
137	10	1	41	0	3	0.1	0.2	-0.1	0.6
137	11	2	41	0	3	0.1	0.2	-0.1	0.6
137	12	3	41	0	3	0.1	0.2	-0.1	0.6
138	1	2	26	0	.	-1.1	-2.8	-3.7	0.6
138	2	2	26	0	.	-1.1	-2.8	-3.7	0.6
138	3	2	26	0	.	-1.1	-2.8	-3.7	0.6
138	4	2	26	0	.	-1.1	-2.8	-3.7	0.6
138	5	2	26	0	.	-1.1	-2.8	-3.7	0.6
138	6	2	26	0	.	-1.1	-2.8	-3.7	0.6
138	7	2	26	0	.	-1.1	-2.8	-3.7	0.6
138	8	2	26	0	.	-1.1	-2.8	-3.7	0.6
138	9	2	26	0	.	-1.1	-2.8	-3.7	0.6
138	10	2	26	0	.	-1.1	-2.8	-3.7	0.6
138	11	2	26	0	.	-1.1	-2.8	-3.7	0.6
138	12	2	26	0	.	-1.1	-2.8	-3.7	0.6
139	1	2	18	0	2	0.6	-0.3	-0.1	0.6
139	2	2	18	0	2	0.6	-0.3	-0.1	0.6
139	3	2	18	0	2	0.6	-0.3	-0.1	0.6
139	4	1	18	0	2	0.6	-0.3	-0.1	0.6
139	5	1	18	0	2	0.6	-0.3	-0.1	0.6
139	6	2	18	0	2	0.6	-0.3	-0.1	0.6
139	7	1	18	0	2	0.6	-0.3	-0.1	0.6
139	8	2	18	0	2	0.6	-0.3	-0.1	0.6
139	9	2	18	0	2	0.6	-0.3	-0.1	0.6
139	10	1	18	0	2	0.6	-0.3	-0.1	0.6
139	11	2	18	0	2	0.6	-0.3	-0.1	0.6
139	12	1	18	0	2	0.6	-0.3	-0.1	0.6
140	1	2	41	0	5	-0.2	-0.9	-1.3	0
140	2	1	41	0	5	-0.2	-0.9	-1.3	0
140	3	2	41	0	5	-0.2	-0.9	-1.3	0
140	4	1	41	0	5	-0.2	-0.9	-1.3	0
140	5	1	41	0	5	-0.2	-0.9	-1.3	0
140	6	2	41	0	5	-0.2	-0.9	-1.3	0
140	7	2	41	0	5	-0.2	-0.9	-1.3	0
140	8	2	41	0	5	-0.2	-0.9	-1.3	0
140	9	2	41	0	5	-0.2	-0.9	-1.3	0
140	10	1	41	0	5	-0.2	-0.9	-1.3	0
140	11	2	41	0	5	-0.2	-0.9	-1.3	0
140	12	1	41	0	5	-0.2	-0.9	-1.3	0
141	1	2	57	0	4	0.1	0.3	0.5	-1.2
141	2	3	57	0	4	0.1	0.3	0.5	-1.2
141	3	3	57	0	4	0.1	0.3	0.5	-1.2
141	4	3	57	0	4	0.1	0.3	0.5	-1.2
141	5	3	57	0	4	0.1	0.3	0.5	-1.2
141	6	2	57	0	4	0.1	0.3	0.5	-1.2
141	7	1	57	0	4	0.1	0.3	0.5	-1.2
141	8	1	57	0	4	0.1	0.3	0.5	-1.2
141	9	2	57	0	4	0.1	0.3	0.5	-1.2
141	10	1	57	0	4	0.1	0.3	0.5	-1.2
141	11	3	57	0	4	0.1	0.3	0.5	-1.2
141	12	1	57	0	4	0.1	0.3	0.5	-1.2
142	1	2	80	0	2	-1.7	1	1	-0.6
142	2	1	80	0	2	-1.7	1	1	-0.6
142	3	3	80	0	2	-1.7	1	1	-0.6
142	4	3	80	0	2	-1.7	1	1	-0.6
142	5	3	80	0	2	-1.7	1	1	-0.6
142	6	2	80	0	2	-1.7	1	1	-0.6
142	7	1	80	0	2	-1.7	1	1	-0.6
142	8	2	80	0	2	-1.7	1	1	-0.6
142	9	2	80	0	2	-1.7	1	1	-0.6
142	10	1	80	0	2	-1.7	1	1	-0.6
142	11	1	80	0	2	-1.7	1	1	-0.6
142	12	1	80	0	2	-1.7	1	1	-0.6
143	1	2	58	0	5	0.6	-0.5	-0.3	0.6
143	2	2	58	0	5	0.6	-0.5	-0.3	0.6
143	3	1	58	0	5	0.6	-0.5	-0.3	0.6
143	4	1	58	0	5	0.6	-0.5	-0.3	0.6
143	5	2	58	0	5	0.6	-0.5	-0.3	0.6
143	6	1	58	0	5	0.6	-0.5	-0.3	0.6
143	7	1	58	0	5	0.6	-0.5	-0.3	0.6
143	8	2	58	0	5	0.6	-0.5	-0.3	0.6
143	9	2	58	0	5	0.6	-0.5	-0.3	0.6
143	10	1	58	0	5	0.6	-0.5	-0.3	0.6
143	11	1	58	0	5	0.6	-0.5	-0.3	0.6
143	12	1	58	0	5	0.6	-0.5	-0.3	0.6
144	1	1	32	0	3	1	0.7	0.6	1.4
144	2	2	32	0	3	1	0.7	0.6	1.4
144	3	2	32	0	3	1	0.7	0.6	1.4
144	4	2	32	0	3	1	0.7	0.6	1.4
144	5	1	32	0	3	1	0.7	0.6	1.4
144	6	2	32	0	3	1	0.7	0.6	1.4
144	7	1	32	0	3	1	0.7	0.6	1.4
144	8	2	32	0	3	1	0.7	0.6	1.4
144	9	2	32	0	3	1	0.7	0.6	1.4
144	10	1	32	0	3	1	0.7	0.6	1.4
144	11	1	32	0	3	1	0.7	0.6	1.4
144	12	1	32	0	3	1	0.7	0.6	1.4
145	1	2	41	0	4	0.1	-1	-1.3	0
145	2	1	41	0	4	0.1	-1	-1.3	0
145	3	1	41	0	4	0.1	-1	-1.3	0
145	4	1	41	0	4	0.1	-1	-1.3	0
145	5	2	41	0	4	0.1	-1	-1.3	0
145	6	1	41	0	4	0.1	-1	-1.3	0
145	7	2	41	0	4	0.1	-1	-1.3	0
145	8	1	41	0	4	0.1	-1	-1.3	0
145	9	2	41	0	4	0.1	-1	-1.3	0
145	10	2	41	0	4	0.1	-1	-1.3	0
145	11	1	41	0	4	0.1	-1	-1.3	0
145	12	1	41	0	4	0.1	-1	-1.3	0
146	1	2	58	0	1	0.1	-0.4	0	-0.1
146	2	3	58	0	1	0.1	-0.4	0	-0.1
146	3	2	58	0	1	0.1	-0.4	0	-0.1
146	4	3	58	0	1	0.1	-0.4	0	-0.1
146	5	3	58	0	1	0.1	-0.4	0	-0.1
146	6	2	58	0	1	0.1	-0.4	0	-0.1
146	7	3	58	0	1	0.1	-0.4	0	-0.1
146	8	3	58	0	1	0.1	-0.4	0	-0.1
146	9	2	58	0	1	0.1	-0.4	0	-0.1
146	10	1	58	0	1	0.1	-0.4	0	-0.1
146	11	3	58	0	1	0.1	-0.4	0	-0.1
146	12	3	58	0	1	0.1	-0.4	0	-0.1
147	1	2	56	0	2	-1.3	-1.4	-1	1.5
147	2	3	56	0	2	-1.3	-1.4	-1	1.5
147	3	3	56	0	2	-1.3	-1.4	-1	1.5
147	4	3	56	0	2	-1.3	-1.4	-1	1.5
147	5	3	56	0	2	-1.3	-1.4	-1	1.5
147	6	2	56	0	2	-1.3	-1.4	-1	1.5
147	7	3	56	0	2	-1.3	-1.4	-1	1.5
147	8	2	56	0	2	-1.3	-1.4	-1	1.5
147	9	3	56	0	2	-1.3	-1.4	-1	1.5
147	10	1	56	0	2	-1.3	-1.4	-1	1.5
147	11	3	56	0	2	-1.3	-1.4	-1	1.5
147	12	1	56	0	2	-1.3	-1.4	-1	1.5
148	1	2	40	0	3	1.4	0.7	0.6	1.4
148	2	1	40	0	3	1.4	0.7	0.6	1.4
148	3	2	40	0	3	1.4	0.7	0.6	1.4
148	4	3	40	0	3	1.4	0.7	0.6	1.4
148	5	1	40	0	3	1.4	0.7	0.6	1.4
148	6	2	40	0	3	1.4	0.7	0.6	1.4
148	7	2	40	0	3	1.4	0.7	0.6	1.4
148	8	2	40	0	3	1.4	0.7	0.6	1.4
148	9	2	40	0	3	1.4	0.7	0.6	1.4
148	10	1	40	0	3	1.4	0.7	0.6	1.4
148	11	2	40	0	3	1.4	0.7	0.6	1.4
148	12	1	40	0	3	1.4	0.7	0.6	1.4
149	1	3	65	0	2	-1.7	-1.4	-3.3	-1.5
149	2	3	65	0	2	-1.7	-1.4	-3.3	-1.5
149	3	3	65	0	2	-1.7	-1.4	-3.3	-1.5
149	4	3	65	0	2	-1.7	-1.4	-3.3	-1.5
149	5	3	65	0	2	-1.7	-1.4	-3.3	-1.5
149	6	3	65	0	2	-1.7	-1.4	-3.3	-1.5
149	7	3	65	0	2	-1.7	-1.4	-3.3	-1.5
149	8	3	65	0	2	-1.7	-1.4	-3.3	-1.5
149	9	3	65	0	2	-1.7	-1.4	-3.3	-1.5
149	10	3	65	0	2	-1.7	-1.4	-3.3	-1.5
149	11	3	65	0	2	-1.7	-1.4	-3.3	-1.5
149	12	3	65	0	2	-1.7	-1.4	-3.3	-1.5
150	1	2	55	0	2	0	0.8	1.2	-0.1
150	2	1	55	0	2	0	0.8	1.2	-0.1
150	3	2	55	0	2	0	0.8	1.2	-0.1
150	4	2	55	0	2	0	0.8	1.2	-0.1
150	5	3	55	0	2	0	0.8	1.2	-0.1
150	6	2	55	0	2	0	0.8	1.2	-0.1
150	7	1	55	0	2	0	0.8	1.2	-0.1
150	8	2	55	0	2	0	0.8	1.2	-0.1
150	9	2	55	0	2	0	0.8	1.2	-0.1
150	10	1	55	0	2	0	0.8	1.2	-0.1
150	11	1	55	0	2	0	0.8	1.2	-0.1
150	12	2	55	0	2	0	0.8	1.2	-0.1
151	1	3	41	0	1	-0.4	0	-0.4	0
151	2	2	41	0	1	-0.4	0	-0.4	0
151	3	1	41	0	1	-0.4	0	-0.4	0
151	4	3	41	0	1	-0.4	0	-0.4	0
151	5	3	41	0	1	-0.4	0	-0.4	0
151	6	2	41	0	1	-0.4	0	-0.4	0
151	7	3	41	0	1	-0.4	0	-0.4	0
151	8	3	41	0	1	-0.4	0	-0.4	0
151	9	3	41	0	1	-0.4	0	-0.4	0
151	10	3	41	0	1	-0.4	0	-0.4	0
151	11	3	41	0	1	-0.4	0	-0.4	0
151	12	3	41	0	1	-0.4	0	-0.4	0
152	1	2	66	0	3	0.3	0.2	-0.2	1.3
152	2	1	66	0	3	0.3	0.2	-0.2	1.3
152	3	3	66	0	3	0.3	0.2	-0.2	1.3
152	4	3	66	0	3	0.3	0.2	-0.2	1.3
152	5	3	66	0	3	0.3	0.2	-0.2	1.3
152	6	2	66	0	3	0.3	0.2	-0.2	1.3
152	7	3	66	0	3	0.3	0.2	-0.2	1.3
152	8	2	66	0	3	0.3	0.2	-0.2	1.3
152	9	2	66	0	3	0.3	0.2	-0.2	1.3
152	10	1	66	0	3	0.3	0.2	-0.2	1.3
152	11	3	66	0	3	0.3	0.2	-0.2	1.3
152	12	1	66	0	3	0.3	0.2	-0.2	1.3
153	1	2	68	0	2	1	0.5	-0.2	1
153	2	1	68	0	2	1	0.5	-0.2	1
153	3	3	68	0	2	1	0.5	-0.2	1
153	4	3	68	0	2	1	0.5	-0.2	1
153	5	3	68	0	2	1	0.5	-0.2	1
153	6	2	68	0	2	1	0.5	-0.2	1
153	7	1	68	0	2	1	0.5	-0.2	1
153	8	3	68	0	2	1	0.5	-0.2	1
153	9	2	68	0	2	1	0.5	-0.2	1
153	10	1	68	0	2	1	0.5	-0.2	1
153	11	1	68	0	2	1	0.5	-0.2	1
153	12	1	68	0	2	1	0.5	-0.2	1
154	1	2	31	0	4	-0.1	1.3	0.9	0.9
154	2	1	31	0	4	-0.1	1.3	0.9	0.9
154	3	2	31	0	4	-0.1	1.3	0.9	0.9
154	4	3	31	0	4	-0.1	1.3	0.9	0.9
154	5	3	31	0	4	-0.1	1.3	0.9	0.9
154	6	2	31	0	4	-0.1	1.3	0.9	0.9
154	7	2	31	0	4	-0.1	1.3	0.9	0.9
154	8	2	31	0	4	-0.1	1.3	0.9	0.9
154	9	2	31	0	4	-0.1	1.3	0.9	0.9
154	10	1	31	0	4	-0.1	1.3	0.9	0.9
154	11	2	31	0	4	-0.1	1.3	0.9	0.9
154	12	1	31	0	4	-0.1	1.3	0.9	0.9
155	1	2	35	0	2	-1.7	1.3	0.7	0.2
155	2	3	35	0	2	-1.7	1.3	0.7	0.2
155	3	3	35	0	2	-1.7	1.3	0.7	0.2
155	4	3	35	0	2	-1.7	1.3	0.7	0.2
155	5	3	35	0	2	-1.7	1.3	0.7	0.2
155	6	2	35	0	2	-1.7	1.3	0.7	0.2
155	7	3	35	0	2	-1.7	1.3	0.7	0.2
155	8	2	35	0	2	-1.7	1.3	0.7	0.2
155	9	2	35	0	2	-1.7	1.3	0.7	0.2
155	10	1	35	0	2	-1.7	1.3	0.7	0.2
155	11	2	35	0	2	-1.7	1.3	0.7	0.2
155	12	3	35	0	2	-1.7	1.3	0.7	0.2
156	1	2	55	0	3	1.3	0.5	-2.6	-0.7
156	2	3	55	0	3	1.3	0.5	-2.6	-0.7
156	3	3	55	0	3	1.3	0.5	-2.6	-0.7
156	4	3	55	0	3	1.3	0.5	-2.6	-0.7
156	5	3	55	0	3	1.3	0.5	-2.6	-0.7
156	6	2	55	0	3	1.3	0.5	-2.6	-0.7
156	7	3	55	0	3	1.3	0.5	-2.6	-0.7
156	8	1	55	0	3	1.3	0.5	-2.6	-0.7
156	9	3	55	0	3	1.3	0.5	-2.6	-0.7
156	10	1	55	0	3	1.3	0.5	-2.6	-0.7
156	11	3	55	0	3	1.3	0.5	-2.6	-0.7
156	12	1	55	0	3	1.3	0.5	-2.6	-0.7
157	1	2	36	0	4	-1.2	-2.5	-1.3	0
157	2	2	36	0	4	-1.2	-2.5	-1.3	0
157	3	2	36	0	4	-1.2	-2.5	-1.3	0
157	4	2	36	0	4	-1.2	-2.5	-1.3	0
157	5	2	36	0	4	-1.2	-2.5	-1.3	0
157	6	2	36	0	4	-1.2	-2.5	-1.3	0
157	7	1	36	0	4	-1.2	-2.5	-1.3	0
157	8	3	36	0	4	-1.2	-2.5	-1.3	0
157	9	2	36	0	4	-1.2	-2.5	-1.3	0
157	10	1	36	0	4	-1.2	-2.5	-1.3	0
157	11	2	36	0	4	-1.2	-2.5	-1.3	0
157	12	1	36	0	4	-1.2	-2.5	-1.3	0
158	1	3	56	0	1	1.3	-2	-3.3	-1.5
158	2	3	56	0	1	1.3	-2	-3.3	-1.5
158	3	3	56	0	1	1.3	-2	-3.3	-1.5
158	4	3	56	0	1	1.3	-2	-3.3	-1.5
158	5	3	56	0	1	1.3	-2	-3.3	-1.5
158	6	3	56	0	1	1.3	-2	-3.3	-1.5
158	7	3	56	0	1	1.3	-2	-3.3	-1.5
158	8	3	56	0	1	1.3	-2	-3.3	-1.5
158	9	3	56	0	1	1.3	-2	-3.3	-1.5
158	10	3	56	0	1	1.3	-2	-3.3	-1.5
158	11	3	56	0	1	1.3	-2	-3.3	-1.5
158	12	3	56	0	1	1.3	-2	-3.3	-1.5
159	1	2	67	0	1	-1.5	-0.3	-0.6	0.1
159	2	2	67	0	1	-1.5	-0.3	-0.6	0.1
159	3	2	67	0	1	-1.5	-0.3	-0.6	0.1
159	4	3	67	0	1	-1.5	-0.3	-0.6	0.1
159	5	3	67	0	1	-1.5	-0.3	-0.6	0.1
159	6	2	67	0	1	-1.5	-0.3	-0.6	0.1
159	7	1	67	0	1	-1.5	-0.3	-0.6	0.1
159	8	1	67	0	1	-1.5	-0.3	-0.6	0.1
159	9	2	67	0	1	-1.5	-0.3	-0.6	0.1
159	10	1	67	0	1	-1.5	-0.3	-0.6	0.1
159	11	3	67	0	1	-1.5	-0.3	-0.6	0.1
159	12	1	67	0	1	-1.5	-0.3	-0.6	0.1
160	1	2	60	0	1	-1.3	-1	0.8	-1.4
160	2	2	60	0	1	-1.3	-1	0.8	-1.4
160	3	2	60	0	1	-1.3	-1	0.8	-1.4
160	4	3	60	0	1	-1.3	-1	0.8	-1.4
160	5	3	60	0	1	-1.3	-1	0.8	-1.4
160	6	2	60	0	1	-1.3	-1	0.8	-1.4
160	7	1	60	0	1	-1.3	-1	0.8	-1.4
160	8	2	60	0	1	-1.3	-1	0.8	-1.4
160	9	2	60	0	1	-1.3	-1	0.8	-1.4
160	10	1	60	0	1	-1.3	-1	0.8	-1.4
160	11	3	60	0	1	-1.3	-1	0.8	-1.4
160	12	1	60	0	1	-1.3	-1	0.8	-1.4
161	1	2	49	0	5	0.3	0	0.2	-0.7
161	2	3	49	0	5	0.3	0	0.2	-0.7
161	3	3	49	0	5	0.3	0	0.2	-0.7
161	4	3	49	0	5	0.3	0	0.2	-0.7
161	5	3	49	0	5	0.3	0	0.2	-0.7
161	6	2	49	0	5	0.3	0	0.2	-0.7
161	7	3	49	0	5	0.3	0	0.2	-0.7
161	8	1	49	0	5	0.3	0	0.2	-0.7
161	9	3	49	0	5	0.3	0	0.2	-0.7
161	10	1	49	0	5	0.3	0	0.2	-0.7
161	11	3	49	0	5	0.3	0	0.2	-0.7
161	12	1	49	0	5	0.3	0	0.2	-0.7
162	1	3	55	0	4	-1.1	-2.8	-3.3	-1.5
162	2	3	55	0	4	-1.1	-2.8	-3.3	-1.5
162	3	3	55	0	4	-1.1	-2.8	-3.3	-1.5
162	4	3	55	0	4	-1.1	-2.8	-3.3	-1.5
162	5	3	55	0	4	-1.1	-2.8	-3.3	-1.5
162	6	3	55	0	4	-1.1	-2.8	-3.3	-1.5
162	7	3	55	0	4	-1.1	-2.8	-3.3	-1.5
162	8	3	55	0	4	-1.1	-2.8	-3.3	-1.5
162	9	3	55	0	4	-1.1	-2.8	-3.3	-1.5
162	10	3	55	0	4	-1.1	-2.8	-3.3	-1.5
162	11	3	55	0	4	-1.1	-2.8	-3.3	-1.5
162	12	3	55	0	4	-1.1	-2.8	-3.3	-1.5
163	1	2	36	0	1	0	-1.1	-0.5	0.1
163	2	1	36	0	1	0	-1.1	-0.5	0.1
163	3	1	36	0	1	0	-1.1	-0.5	0.1
163	4	1	36	0	1	0	-1.1	-0.5	0.1
163	5	1	36	0	1	0	-1.1	-0.5	0.1
163	6	2	36	0	1	0	-1.1	-0.5	0.1
163	7	2	36	0	1	0	-1.1	-0.5	0.1
163	8	1	36	0	1	0	-1.1	-0.5	0.1
163	9	3	36	0	1	0	-1.1	-0.5	0.1
163	10	1	36	0	1	0	-1.1	-0.5	0.1
163	11	2	36	0	1	0	-1.1	-0.5	0.1
163	12	1	36	0	1	0	-1.1	-0.5	0.1
164	1	1	64	0	3	-1.2	0.3	1	-3
164	2	2	64	0	3	-1.2	0.3	1	-3
164	3	2	64	0	3	-1.2	0.3	1	-3
164	4	3	64	0	3	-1.2	0.3	1	-3
164	5	2	64	0	3	-1.2	0.3	1	-3
164	6	1	64	0	3	-1.2	0.3	1	-3
164	7	1	64	0	3	-1.2	0.3	1	-3
164	8	2	64	0	3	-1.2	0.3	1	-3
164	9	1	64	0	3	-1.2	0.3	1	-3
164	10	2	64	0	3	-1.2	0.3	1	-3
164	11	1	64	0	3	-1.2	0.3	1	-3
164	12	1	64	0	3	-1.2	0.3	1	-3
165	1	1	43	0	3	1.4	0.7	-0.1	1
165	2	1	43	0	3	1.4	0.7	-0.1	1
165	3	1	43	0	3	1.4	0.7	-0.1	1
165	4	1	43	0	3	1.4	0.7	-0.1	1
165	5	1	43	0	3	1.4	0.7	-0.1	1
165	6	1	43	0	3	1.4	0.7	-0.1	1
165	7	1	43	0	3	1.4	0.7	-0.1	1
165	8	1	43	0	3	1.4	0.7	-0.1	1
165	9	1	43	0	3	1.4	0.7	-0.1	1
165	10	1	43	0	3	1.4	0.7	-0.1	1
165	11	1	43	0	3	1.4	0.7	-0.1	1
165	12	1	43	0	3	1.4	0.7	-0.1	1
166	1	3	47	0	2	0.9	-0.4	-0.3	-0.6
166	2	3	47	0	2	0.9	-0.4	-0.3	-0.6
166	3	3	47	0	2	0.9	-0.4	-0.3	-0.6
166	4	3	47	0	2	0.9	-0.4	-0.3	-0.6
166	5	3	47	0	2	0.9	-0.4	-0.3	-0.6
166	6	3	47	0	2	0.9	-0.4	-0.3	-0.6
166	7	1	47	0	2	0.9	-0.4	-0.3	-0.6
166	8	2	47	0	2	0.9	-0.4	-0.3	-0.6
166	9	3	47	0	2	0.9	-0.4	-0.3	-0.6
166	10	3	47	0	2	0.9	-0.4	-0.3	-0.6
166	11	3	47	0	2	0.9	-0.4	-0.3	-0.6
166	12	1	47	0	2	0.9	-0.4	-0.3	-0.6
167	1	3	51	0	3	0.5	-0.4	0.6	-0.2
167	2	2	51	0	3	0.5	-0.4	0.6	-0.2
167	3	1	51	0	3	0.5	-0.4	0.6	-0.2
167	4	2	51	0	3	0.5	-0.4	0.6	-0.2
167	5	3	51	0	3	0.5	-0.4	0.6	-0.2
167	6	2	51	0	3	0.5	-0.4	0.6	-0.2
167	7	3	51	0	3	0.5	-0.4	0.6	-0.2
[truncated: 2,765 more rows]
