# Supplementary material for: Towards sustainable urban food systems: Analyzing contextual and intrapsychic drivers of growing food in small-scale urban agriculture
Source: PLoS One. 2020 Dec 23;15(12):e0243949. doi: 10.1371/journal.pone.0243949 (PMC7757821; doi:10.1371/journal.pone.0243949)
Supplement: S1 Data — (ZIP) [file pone.0243949.s006.zip › Data_xlsx/SET.xlsx]

## Sheet: Choice_sets
Setid	Alt1	Alt2	Alt3
1	1	2	25
2	3	4	25
3	5	6	25
4	7	8	25
5	9	10	25
6	11	12	25
7	13	14	25
8	15	16	25
9	17	18	25
10	19	20	25
11	21	22	25
12	23	24	25
